# Supplementary material for: Crystal structure of 8-bromo-4-oxo-4H-chromene-3-carbaldehyde
Source: Acta Crystallogr E Crystallogr Commun. 2015 Jul 15;71(Pt 8):o572–3. doi: 10.1107/S2056989015013250 (PMC4571403; doi:10.1107/S2056989015013250)
Supplement: Supplementary file 1 [file e-71-0o572-sup1.cif]

##############################################################################
#                                                                            #
# This CIF contains the data in a paper accepted for publication in          #
# Acta Crystallographica Section E. It conforms to the requirements of       #
# Notes for Authors for Acta Crystallographica Section E, and has been       #
# peer reviewed under the auspices of the IUCr Commission on Journals.       #
#                                                                            #
# Full details of the Crystallographic Information File format               #
# are given in the paper "The Crystallographic Information File (CIF):       #
# a New Standard Archive File for Crystallography" by S. R. Hall, F. H.      #
# Allen and I. D. Brown [Acta Cryst. (1991), A47, 655-685].                  #
#                                                                            #
# The current version of the core CIF dictionary is obtainable from          #
# ftp://ftp.iucr.org/pub/cif_core.dic.                                       #
#                                                                            #
# Software is freely available for graphical display of the structure(s)     #
# in this CIF. For information consult the CIF software page                 #
# http://www.iucr.org/resources/cif/software.                                #
#                                                                            #
# This file may be used for bona fide research purposes within the           #
# scientific community so long as proper attribution is given to the journal # 
# article from which it was obtained.                                        #
#                                                                            #
##############################################################################
data_General
_audit_creation_method     'by CrystalStructure 4.0'
_journal_date_recd_electronic     2015-07-09
_journal_date_accepted     2015-07-10
_journal_name_full     'Acta Crystallographica, Section E'
_journal_year     2015
_journal_volume     71
_journal_issue      8
_journal_page_first     o572
_journal_page_last     o573
_journal_paper_category     HO
_journal_paper_doi     10.1107/S2056989015013250
_journal_coeditor_code     ZL2634
_publ_contact_author_name     'Yoshinobu Ishikawa'
_publ_contact_author_address
;
School of Pharmaceutical Sciences
University of Shizuoka
52-1 Yada, Suruga-ku, Shizuoka 422-8526
Japan
;
_publ_contact_author_email     'ishi206@u-shizuoka-ken.ac.jp'
_publ_contact_author_fax     '+81-542645645'
_publ_contact_author_phone     '+81-542645645'
_publ_section_title
;
Crystal structure of 8-bromo-4-oxo-4<i>H</i>-chromene-3-carbaldehyde
;
loop_
    _publ_author_name
    _publ_author_footnote
    _publ_author_address
    'Ishikawa, Yoshinobu' .
;
School of Pharmaceutical Sciences
University of Shizuoka
52-1 Yada, Suruga-ku, Shizuoka 422-8526
Japan
;
_publ_section_synopsis     .
data_I
_database_code_depnum_ccdc_archive 'CCDC 1412014'
_chemical_name_systematic
;
8-Bromo-4-oxo-4<i>H</i>-chromene-3-carbaldehyde
;
_chemical_formula_moiety     'C10 H5 Br O3'
_chemical_formula_sum     'C10 H5 Br O3'
_chemical_formula_iupac     'C10 H5 Br O3'
_chemical_formula_weight     253.05
_chemical_melting_point     ?
_symmetry_cell_setting     monoclinic
_symmetry_space_group_name_H-M     'C 2/c'
_symmetry_space_group_name_Hall     '-C 2yc'
loop_
    _symmetry_equiv_pos_site_id
    _symmetry_equiv_pos_as_xyz
    1 '+X,+Y,+Z'
    2 '-X,+Y,1/2-Z'
    3 '-X,-Y,-Z'
    4 '+X,-Y,1/2+Z'
    5 '1/2+X,1/2+Y,+Z'
    6 '1/2-X,1/2+Y,1/2-Z'
    7 '1/2-X,1/2-Y,-Z'
    8 '1/2+X,1/2-Y,1/2+Z'
_cell_length_a     27.908(14)
_cell_length_b     3.854(3)
_cell_length_c     19.145(10)
_cell_angle_alpha     90.0000
_cell_angle_beta     123.75(4)
_cell_angle_gamma     90.0000
_cell_volume     1712.1(18)
_cell_formula_units_Z     8
_cell_measurement_reflns_used     25
_cell_measurement_theta_min     15.01
_cell_measurement_theta_max     17.29
_cell_measurement_temperature     100
_exptl_crystal_description     plate
_exptl_crystal_colour     yellow
_exptl_crystal_size_max     0.370
_exptl_crystal_size_mid     0.100
_exptl_crystal_size_min     0.070
_exptl_crystal_density_diffrn     1.963
_exptl_crystal_density_meas     ?
_exptl_crystal_density_method     'not measured'
_exptl_crystal_F_000     992.00
_exptl_absorpt_coefficient_mu     4.787
_exptl_absorpt_correction_type     psi-scan
_exptl_absorpt_process_details
;
(North <i>et al.</i>,  1968)
;
_exptl_absorpt_correction_T_min     0.546
_exptl_absorpt_correction_T_max     0.715
_diffrn_ambient_temperature     100
_diffrn_radiation_type     'Mo K\a'
_diffrn_radiation_wavelength     0.71069
_diffrn_measurement_device_type     'Rigaku AFC-7R'
_diffrn_measurement_method     \w
_diffrn_reflns_number     2556
_diffrn_reflns_av_R_equivalents     0.0204
_diffrn_reflns_theta_max     27.46
_diffrn_reflns_theta_full     27.46
_diffrn_measured_fraction_theta_max     0.999
_diffrn_measured_fraction_theta_full     0.999
_diffrn_reflns_limit_h_min     -20
_diffrn_reflns_limit_h_max     36
_diffrn_reflns_limit_k_min     -4
_diffrn_reflns_limit_k_max     2
_diffrn_reflns_limit_l_min     -24
_diffrn_reflns_limit_l_max     20
_diffrn_standards_number     3
_diffrn_standards_interval_count     150
_diffrn_standards_decay_%     -0.840
_refine_special_details
;
Refinement was performed using all reflections. The weighted <i>R</i>-factor
(<i>wR</i>) and goodness of fit (<i>S</i>) are based on <i>F</i>^2^.
<i>R</i>-factor (gt) are based on <i>F</i>. The threshold expression of
<i>F</i>^2^ > 2.0 <i>\s</i>(<i>F</i>^2^) is used only for calculating
<i>R</i>-factor (gt).
;
_reflns_number_total     1940
_reflns_number_gt     1280
_reflns_threshold_expression     F^2^>2.0\s(F^2^)
_refine_ls_structure_factor_coef     Fsqd
_refine_ls_R_factor_gt     0.0373
_refine_ls_wR_factor_ref     0.1016
_refine_ls_goodness_of_fit_ref     1.015
_refine_ls_number_reflns     1940
_refine_ls_number_parameters     127
_refine_ls_number_restraints     0
_refine_ls_hydrogen_treatment     constr
_refine_ls_weighting_scheme     calc
_refine_ls_weighting_details
            'w = 1/[\s^2^(Fo^2^)+(0.0578P)^2^+0.2440P] where P=(Fo^2^+2Fc^2^)/3'
_atom_sites_solution_hydrogens     geom
_atom_sites_solution_primary     direct
_atom_sites_solution_secondary     difmap
_refine_ls_shift/su_max     0.004
_refine_diff_density_max     1.400
_refine_diff_density_min     -1.270
_refine_ls_extinction_method     none
_refine_ls_extinction_coef     ?
loop_
    _atom_type_symbol
    _atom_type_description
    _atom_type_scat_dispersion_real
    _atom_type_scat_dispersion_imag
    _atom_type_scat_source
    'C' 'C' 0.0033 0.0016
;
International Tables for Crystallography
(1992, Vol. C, Tables 4.2.6.8 and 6.1.1.4)
;
    'H' 'H' 0.0000 0.0000
;
International Tables for Crystallography
(1992, Vol. C, Table 6.1.1.4)
;
    'Br' 'Br' -0.2901 2.4595
;
International Tables for Crystallography
(1992, Vol. C, Tables 4.2.6.8 and 6.1.1.4)
;
    'O' 'O' 0.0106 0.0060
;
International Tables for Crystallography
(1992, Vol. C, Tables 4.2.6.8 and 6.1.1.4)
;
_computing_data_collection
;
<i>WinAFC Diffractometer Control Software</i> (Rigaku, 1999)
;
_computing_cell_refinement
;
<i>WinAFC Diffractometer Control Software</i> (Rigaku, 1999)
;
_computing_data_reduction
;
<i>WinAFC Diffractometer Control Software</i> (Rigaku, 1999)
;
_computing_structure_solution
;
SIR92 (Altomare <i>et al.</i>,  1994)
;
_computing_structure_refinement
;
SHELXL97 (Sheldrick, 2008)
;
_computing_molecular_graphics
;
CrystalStructure (Rigaku, 2010)
;
_computing_publication_material
;
CrystalStructure (Rigaku, 2010)
;
loop_
    _atom_site_type_symbol
    _atom_site_label
    _atom_site_fract_x
    _atom_site_fract_y
    _atom_site_fract_z
    _atom_site_U_iso_or_equiv
    _atom_site_adp_type
    _atom_site_calc_flag
    _atom_site_refinement_flags
    _atom_site_occupancy
    _atom_site_symmetry_multiplicity
    _atom_site_disorder_assembly
    _atom_site_disorder_group
    Br Br1 1.005108(15) -0.24742(12) 0.90755(2) 0.01865(14) Uani d . 1.0 8 . .
    O O1 0.93556(11) 0.0942(8) 0.73881(17) 0.0180(6) Uani d . 1.0 8 . .
    O O2 0.76802(12) 0.4314(9) 0.60186(18) 0.0261(8) Uani d . 1.0 8 . .
    O O3 0.86856(12) 0.5554(9) 0.50725(18) 0.0277(8) Uani d . 1.0 8 . .
    C C1 0.91204(17) 0.2414(12) 0.6633(3) 0.0188(8) Uani d . 1.0 8 . .
    C C2 0.85673(18) 0.3611(12) 0.6140(3) 0.0188(9) Uani d . 1.0 8 . .
    C C3 0.81785(19) 0.3273(11) 0.6431(3) 0.0199(10) Uani d . 1.0 8 . .
    C C4 0.81361(17) 0.1171(13) 0.7636(3) 0.0220(10) Uani d . 1.0 8 . .
    C C5 0.83890(17) -0.0311(12) 0.8415(3) 0.0201(10) Uani d . 1.0 8 . .
    C C6 0.89618(18) -0.1386(13) 0.8849(3) 0.0212(10) Uani d . 1.0 8 . .
    C C7 0.92747(16) -0.0988(12) 0.8491(3) 0.0161(9) Uani d . 1.0 8 . .
    C C8 0.84441(18) 0.1649(11) 0.7261(3) 0.0171(10) Uani d . 1.0 8 . .
    C C9 0.90209(16) 0.0568(11) 0.7709(3) 0.0165(9) Uani d . 1.0 8 . .
    C C10 0.83814(19) 0.5220(12) 0.5332(3) 0.0216(10) Uani d . 1.0 8 . .
    H H1 0.9357 0.2646 0.6422 0.0226 Uiso calc R 1.0 8 . .
    H H2 0.7745 0.1891 0.7345 0.0264 Uiso calc R 1.0 8 . .
    H H3 0.8174 -0.0606 0.8659 0.0241 Uiso calc R 1.0 8 . .
    H H4 0.9138 -0.2392 0.9391 0.0254 Uiso calc R 1.0 8 . .
    H H5 0.7997 0.6051 0.4991 0.0260 Uiso calc R 1.0 8 . .
loop_
    _atom_site_aniso_label
    _atom_site_aniso_U_11
    _atom_site_aniso_U_22
    _atom_site_aniso_U_33
    _atom_site_aniso_U_12
    _atom_site_aniso_U_13
    _atom_site_aniso_U_23
    Br1 0.0141(2) 0.0192(3) 0.0204(2) 0.0019(2) 0.00822(16) 0.0016(2)
    O1 0.0123(13) 0.0238(16) 0.0188(14) 0.0028(13) 0.0093(12) 0.0037(14)
    O2 0.0140(15) 0.034(2) 0.0266(17) 0.0055(15) 0.0090(13) 0.0042(16)
    O3 0.0218(16) 0.039(3) 0.0243(16) 0.0025(16) 0.0139(14) 0.0031(16)
    C1 0.0189(19) 0.022(3) 0.0196(18) 0.002(3) 0.0131(16)  0.000(3)
    C2 0.019(2) 0.020(3) 0.017(2) 0.0013(18) 0.0104(18) -0.0010(17)
    C3 0.021(2) 0.017(3) 0.022(2) -0.0013(16) 0.0120(18) -0.0011(16)
    C4 0.0107(19) 0.027(3) 0.027(3) -0.0006(19) 0.0094(18) -0.003(2)
    C5 0.018(2) 0.024(3) 0.023(2) -0.0074(19) 0.0137(18) -0.0038(19)
    C6 0.020(2) 0.024(3) 0.018(2) -0.0038(19) 0.0097(18) -0.0027(18)
    C7 0.0126(19) 0.0132(19) 0.022(2) -0.0012(18) 0.0095(17) 0.0004(18)
    C8 0.0148(19) 0.015(3) 0.018(2) -0.0004(16) 0.0071(17) -0.0004(15)
    C9 0.0137(19) 0.020(3) 0.018(2) -0.0004(18) 0.0102(17) -0.0031(18)
    C10 0.024(3) 0.021(3) 0.020(2) 0.0023(19) 0.0115(18) 0.0006(19)
_geom_special_details     .
loop_
    _geom_bond_atom_site_label_1
    _geom_bond_atom_site_label_2
    _geom_bond_site_symmetry_1
    _geom_bond_site_symmetry_2
    _geom_bond_distance
    _geom_bond_publ_flag
    Br1 C7 . . 1.892(4) no
    O1 C1 . . 1.337(5) no
    O1 C9 . . 1.381(7) no
    O2 C3 . . 1.224(6) no
    O3 C10 . . 1.205(8) no
    C1 C2 . . 1.367(6) no
    C2 C3 . . 1.475(9) no
    C2 C10 . . 1.469(7) no
    C3 C8 . . 1.469(7) no
    C4 C5 . . 1.370(7) no
    C4 C8 . . 1.405(9) no
    C5 C6 . . 1.393(6) no
    C6 C7 . . 1.387(9) no
    C7 C9 . . 1.387(6) no
    C8 C9 . . 1.402(6) no
    C1 H1 . . 0.950 no
    C4 H2 . . 0.950 no
    C5 H3 . . 0.950 no
    C6 H4 . . 0.950 no
    C10 H5 . . 0.950 no
loop_
    _geom_contact_atom_site_label_1
    _geom_contact_atom_site_label_2
    _geom_contact_distance
    _geom_contact_site_symmetry_1
    _geom_contact_site_symmetry_2
    _geom_contact_publ_flag
    Br1 O1 2.995(4) . . no
    O1 C3 2.875(6) . . no
    O2 C1 3.581(7) . . no
    O2 C4 2.881(6) . . no
    O2 C10 2.922(8) . . no
    O3 C1 2.799(6) . . no
    C1 C7 3.585(8) . . no
    C1 C8 2.760(9) . . no
    C2 C9 2.787(7) . . no
    C4 C7 2.773(6) . . no
    C5 C9 2.775(9) . . no
    C6 C8 2.796(7) . . no
    Br1 O3 3.046(4) . 2_746 no
    O1 O1 3.378(6) . 2_756 no
    O1 C1 3.503(6) . 1_545 no
    O1 C2 3.562(6) . 1_545 no
    O2 C8 3.544(6) . 1_565 no
    O2 C10 3.163(5) . 7_656 no
    O2 C10 3.375(5) . 7_666 no
    O3 Br1 3.046(4) . 2_766 no
    O3 C5 3.452(6) . 4_554 no
    O3 C5 3.347(6) . 4_564 no
    O3 C6 3.266(8) . 4_554 no
    C1 O1 3.503(6) . 1_565 no
    C1 C10 3.527(6) . 1_545 no
    C2 O1 3.562(6) . 1_565 no
    C2 C10 3.497(7) . 1_545 no
    C3 C8 3.491(7) . 1_565 no
    C4 C5 3.511(7) . 1_565 no
    C5 O3 3.452(6) . 4_555 no
    C5 O3 3.347(6) . 4_565 no
    C5 C4 3.511(7) . 1_545 no
    C6 O3 3.266(8) . 4_555 no
    C7 C8 3.592(6) . 1_545 no
    C7 C9 3.486(7) . 1_545 no
    C8 O2 3.544(6) . 1_545 no
    C8 C3 3.491(7) . 1_545 no
    C8 C7 3.592(6) . 1_565 no
    C9 C7 3.486(7) . 1_565 no
    C10 O2 3.163(5) . 7_656 no
    C10 O2 3.375(5) . 7_666 no
    C10 C1 3.527(6) . 1_565 no
    C10 C2 3.497(7) . 1_565 no
    Br1 H4 2.9274 . . no
    O2 H2 2.6153 . . no
    O2 H5 2.6505 . . no
    O3 H1 2.4620 . . no
    C1 H5 3.2749 . . no
    C3 H1 3.3068 . . no
    C3 H2 2.6753 . . no
    C3 H5 2.7288 . . no
    C4 H4 3.2489 . . no
    C6 H2 3.2487 . . no
    C7 H3 3.2654 . . no
    C8 H3 3.2750 . . no
    C9 H1 3.1865 . . no
    C9 H2 3.2660 . . no
    C9 H4 3.2581 . . no
    C10 H1 2.5371 . . no
    H1 H5 3.4755 . . no
    H2 H3 2.3112 . . no
    H3 H4 2.3430 . . no
    Br1 H1 2.9874 . 2_746 no
    Br1 H1 3.0464 . 2_756 no
    Br1 H4 3.2048 . 3_747 no
    Br1 H4 3.1419 . 3_757 no
    O1 H1 3.0722 . 2_756 no
    O2 H3 2.7748 . 6_656 no
    O2 H5 2.7432 . 7_656 no
    O2 H5 2.5376 . 7_666 no
    O3 H1 3.5037 . 1_565 no
    O3 H3 2.9507 . 4_554 no
    O3 H3 2.9772 . 4_564 no
    O3 H4 2.5712 . 4_554 no
    O3 H4 3.4743 . 4_564 no
    C2 H5 3.4598 . 1_545 no
    C3 H5 3.3207 . 7_656 no
    C4 H2 2.9781 . 6_646 no
    C4 H2 3.3174 . 6_656 no
    C4 H3 3.3139 . 6_656 no
    C5 H2 3.5171 . 1_545 no
    C5 H2 2.8601 . 6_646 no
    C5 H4 3.5832 . 1_565 no
    C6 H4 3.5732 . 1_565 no
    C10 H3 3.4200 . 4_554 no
    C10 H3 3.5839 . 4_564 no
    H1 Br1 3.0464 . 2_756 no
    H1 Br1 2.9874 . 2_766 no
    H1 O1 3.0722 . 2_756 no
    H1 O3 3.5037 . 1_545 no
    H1 H4 3.5860 . 4_554 no
    H2 C4 3.3174 . 6_646 no
    H2 C4 2.9781 . 6_656 no
    H2 C5 3.5171 . 1_565 no
    H2 C5 2.8601 . 6_656 no
    H2 H2 2.6156 . 6_646 no
    H2 H2 2.6156 . 6_656 no
    H2 H3 3.5746 . 1_565 no
    H2 H3 2.3921 . 6_656 no
    H3 O2 2.7748 . 6_646 no
    H3 O3 2.9507 . 4_555 no
    H3 O3 2.9772 . 4_565 no
    H3 C4 3.3139 . 6_646 no
    H3 C10 3.4200 . 4_555 no
    H3 C10 3.5839 . 4_565 no
    H3 H2 3.5746 . 1_545 no
    H3 H2 2.3921 . 6_646 no
    H3 H5 3.5442 . 4_555 no
    H3 H5 3.3525 . 4_565 no
    H4 Br1 3.2048 . 3_747 no
    H4 Br1 3.1419 . 3_757 no
    H4 O3 2.5712 . 4_555 no
    H4 O3 3.4743 . 4_565 no
    H4 C5 3.5832 . 1_545 no
    H4 C6 3.5732 . 1_545 no
    H4 H1 3.5860 . 4_555 no
    H5 O2 2.7432 . 7_656 no
    H5 O2 2.5376 . 7_666 no
    H5 C2 3.4598 . 1_565 no
    H5 C3 3.3207 . 7_656 no
    H5 H3 3.5442 . 4_554 no
    H5 H3 3.3525 . 4_564 no
    H5 H5 3.0057 . 7_666 no
loop_
    _geom_angle_atom_site_label_1
    _geom_angle_atom_site_label_2
    _geom_angle_atom_site_label_3
    _geom_angle_site_symmetry_1
    _geom_angle_site_symmetry_2
    _geom_angle_site_symmetry_3
    _geom_angle
    _geom_angle_publ_flag
    C1 O1 C9 . . . 118.5(4) no
    O1 C1 C2 . . . 125.2(6) no
    C1 C2 C3 . . . 119.7(5) no
    C1 C2 C10 . . . 118.2(6) no
    C3 C2 C10 . . . 122.1(4) no
    O2 C3 C2 . . . 122.5(5) no
    O2 C3 C8 . . . 123.2(6) no
    C2 C3 C8 . . . 114.3(4) no
    C5 C4 C8 . . . 121.3(4) no
    C4 C5 C6 . . . 120.0(6) no
    C5 C6 C7 . . . 120.1(5) no
    Br1 C7 C6 . . . 120.2(3) no
    Br1 C7 C9 . . . 120.0(4) no
    C6 C7 C9 . . . 119.8(4) no
    C3 C8 C4 . . . 121.6(4) no
    C3 C8 C9 . . . 120.4(6) no
    C4 C8 C9 . . . 118.0(4) no
    O1 C9 C7 . . . 117.3(4) no
    O1 C9 C8 . . . 121.9(4) no
    C7 C9 C8 . . . 120.8(5) no
    O3 C10 C2 . . . 124.2(4) no
    O1 C1 H1 . . . 117.386 no
    C2 C1 H1 . . . 117.377 no
    C5 C4 H2 . . . 119.373 no
    C8 C4 H2 . . . 119.362 no
    C4 C5 H3 . . . 120.002 no
    C6 C5 H3 . . . 120.002 no
    C5 C6 H4 . . . 119.976 no
    C7 C6 H4 . . . 119.964 no
    O3 C10 H5 . . . 117.902 no
    C2 C10 H5 . . . 117.903 no
loop_
    _geom_torsion_atom_site_label_1
    _geom_torsion_atom_site_label_2
    _geom_torsion_atom_site_label_3
    _geom_torsion_atom_site_label_4
    _geom_torsion_site_symmetry_1
    _geom_torsion_site_symmetry_2
    _geom_torsion_site_symmetry_3
    _geom_torsion_site_symmetry_4
    _geom_torsion
    _geom_torsion_publ_flag
    C1 O1 C9 C7 . . . . 179.6(4) no
    C1 O1 C9 C8 . . . . 0.7(6) no
    C9 O1 C1 C2 . . . . 0.1(6) no
    C9 O1 C1 H1 . . . . -179.9 no
    O1 C1 C2 C3 . . . . -0.9(7) no
    O1 C1 C2 C10 . . . . 178.9(4) no
    H1 C1 C2 C3 . . . . 179.1 no
    H1 C1 C2 C10 . . . . -1.1 no
    C1 C2 C3 O2 . . . . 179.6(4) no
    C1 C2 C3 C8 . . . . 0.7(6) no
    C1 C2 C10 O3 . . . . 0.1(7) no
    C1 C2 C10 H5 . . . . -179.9 no
    C3 C2 C10 O3 . . . . 179.8(4) no
    C3 C2 C10 H5 . . . . -0.2 no
    C10 C2 C3 O2 . . . . -0.1(7) no
    C10 C2 C3 C8 . . . . -179.0(4) no
    O2 C3 C8 C4 . . . . 0.3(6) no
    O2 C3 C8 C9 . . . . -178.8(4) no
    C2 C3 C8 C4 . . . . 179.1(4) no
    C2 C3 C8 C9 . . . . 0.1(6) no
    C5 C4 C8 C3 . . . . -179.3(4) no
    C5 C4 C8 C9 . . . . -0.2(7) no
    C8 C4 C5 C6 . . . . -0.2(7) no
    C8 C4 C5 H3 . . . . 179.8 no
    H2 C4 C5 C6 . . . . 179.8 no
    H2 C4 C5 H3 . . . . -0.2 no
    H2 C4 C8 C3 . . . . 0.7 no
    H2 C4 C8 C9 . . . . 179.8 no
    C4 C5 C6 C7 . . . . -0.6(7) no
    C4 C5 C6 H4 . . . . 179.4 no
    H3 C5 C6 C7 . . . . 179.4 no
    H3 C5 C6 H4 . . . . -0.6 no
    C5 C6 C7 Br1 . . . . -179.6(4) no
    C5 C6 C7 C9 . . . . 1.8(7) no
    H4 C6 C7 Br1 . . . . 0.4 no
    H4 C6 C7 C9 . . . . -178.2 no
    Br1 C7 C9 O1 . . . . 0.4(6) no
    Br1 C7 C9 C8 . . . . 179.2(3) no
    C6 C7 C9 O1 . . . . 179.1(4) no
    C6 C7 C9 C8 . . . . -2.1(7) no
    C3 C8 C9 O1 . . . . -0.8(6) no
    C3 C8 C9 C7 . . . . -179.6(4) no
    C4 C8 C9 O1 . . . . -179.9(4) no
    C4 C8 C9 C7 . . . . 1.3(6) no
loop_
    _geom_hbond_atom_site_label_D
    _geom_hbond_atom_site_label_H
    _geom_hbond_atom_site_label_A
    _geom_hbond_site_symmetry_D
    _geom_hbond_site_symmetry_H
    _geom_hbond_site_symmetry_A
    _geom_hbond_distance_DH
    _geom_hbond_distance_HA
    _geom_hbond_distance_DA
    _geom_hbond_angle_DHA
    _geom_hbond_publ_flag
    C10 H5 O2 . . 7_666 0.950 2.5376 3.375(5) 147.1(4) yes
    C7 Br1 O3 . . 2_746 1.892(4) 3.046(4) 4.934(6) 175.23(18) yes
    C10 O3 Br1 . . 2_766 1.205(8) 3.046(4) 3.962(6) 132.6(3) yes
_iucr_refine_instructions_details
;
TITL 8-Boromo-4-oxo-4H-chromene-3-carbaldehyde
CELL  0.71069 27.90790 3.85400 19.14500 90.000 123.750 90.000
ZERR  8 0.01340 0.00260 0.01010 0.000 0.033 0.000
LATT 7
SYMM    -X,    +Y, .50-Z
SFAC C H BR O
UNIT 80 40 8 24
SHEL 99999.000000 0.000000
L.S. 25
FMAP 2
PLAN -25
WPDB -2
HTAB
BOND $H
CONF
LIST 4
TEMP -173.0
ACTA
SIZE 0.370 0.100 0.070
WGHT    0.057800    0.244000
FVAR       0.16149
BR1   3    1.005108   -0.247420    0.907553    11.00000    0.01412    0.01916 =
         0.02045    0.00157    0.00822    0.00187
O1    4    0.935559    0.094228    0.738811    11.00000    0.01234    0.02384 =
         0.01881    0.00365    0.00928    0.00280
O2    4    0.768024    0.431418    0.601859    11.00000    0.01397    0.03424 =
         0.02658    0.00419    0.00904    0.00551
O3    4    0.868562    0.555356    0.507249    11.00000    0.02176    0.03872 =
         0.02432    0.00305    0.01392    0.00252
C1    1    0.912037    0.241391    0.663288    11.00000    0.01889    0.02178 =
         0.01963   -0.00027    0.01312    0.00170
AFIX  43
H1    2    0.935674    0.264563    0.642186    11.00000   -1.20000
AFIX   0
C2    1    0.856731    0.361095    0.614043    11.00000    0.01947    0.02045 =
         0.01701   -0.00098    0.01045    0.00131
C3    1    0.817855    0.327301    0.643109    11.00000    0.02091    0.01692 =
         0.02202   -0.00108    0.01202   -0.00131
C4    1    0.813608    0.117141    0.763638    11.00000    0.01073    0.02700 =
         0.02670   -0.00342    0.00942   -0.00057
AFIX  43
H2    2    0.774503    0.189048    0.734465    11.00000   -1.20000
AFIX   0
C5    1    0.838898   -0.031109    0.841488    11.00000    0.01761    0.02424 =
         0.02256   -0.00377    0.01371   -0.00739
AFIX  43
H3    2    0.817380   -0.060640    0.865856    11.00000   -1.20000
AFIX   0
C6    1    0.896180   -0.138560    0.884916    11.00000    0.01964    0.02409 =
         0.01838   -0.00274    0.00969   -0.00383
AFIX  43
H4    2    0.913819   -0.239154    0.939141    11.00000   -1.20000
AFIX   0
C7    1    0.927466   -0.098793    0.849056    11.00000    0.01258    0.01323 =
         0.02211    0.00038    0.00945   -0.00118
C8    1    0.844410    0.164871    0.726113    11.00000    0.01479    0.01523 =
         0.01804   -0.00039    0.00708   -0.00038
C9    1    0.902092    0.056852    0.770866    11.00000    0.01374    0.01950 =
         0.01830   -0.00311    0.01022   -0.00041
C10   1    0.838137    0.522025    0.533182    11.00000    0.02353    0.02051 =
         0.01989    0.00059    0.01145    0.00233
AFIX  43
H5    2    0.799667    0.605142    0.499154    11.00000   -1.20000
HKLF 4
REM  8-Boromo-4-oxo-4H-chromene-3-carbaldehyde
REM R1 =  0.0373 for   1280 Fo > 4sig(Fo)  and  0.0745 for all   1940 data
REM    127 parameters refined using      0 restraints
END
WGHT      0.0578      0.2440
REM Highest difference peak  1.400,  deepest hole -1.269,  1-sigma level  0.131
Q1    1   0.9999 -0.2418  0.8595  11.00000  0.05    1.40
Q2    1   1.0076 -0.2523  0.9585  11.00000  0.05    1.17
Q3    1   1.0150 -0.2402  1.0110  11.00000  0.05    0.54
Q4    1   0.8350  0.2648  0.6857  11.00000  0.05    0.51
Q5    1   0.9520 -0.2433  0.7403  11.00000  0.05    0.46
Q6    1   0.9827 -0.2556  0.8025  11.00000  0.05    0.43
Q7    1   0.8747  0.1192  0.7509  11.00000  0.05    0.43
Q8    1   0.8469  0.4221  0.5679  11.00000  0.05    0.42
Q9    1   0.8800  0.4023  0.6441  11.00000  0.05    0.40
Q10   1   1.0385 -0.2432  0.8467  11.00000  0.05    0.37
Q11   1   0.9190  0.0313  0.8186  11.00000  0.05    0.36
Q12   1   0.8361  0.2952  0.6073  11.00000  0.05    0.36
Q13   1   1.0013 -0.2140  0.7830  11.00000  0.05    0.36
Q14   1   0.8370  0.2076  0.7589  11.00000  0.05    0.36
Q15   1   0.8370  0.1137  0.8127  11.00000  0.05    0.36
Q16   1   0.7635  0.2218  0.5483  11.00000  0.05    0.34
Q17   1   0.9897  0.0495  0.8691  11.00000  0.05    0.34
Q18   1   0.9795 -0.2227  0.7524  11.00000  0.05    0.33
Q19   1   0.9838  0.0838  0.9508  11.00000  0.05    0.33
Q20   1   0.9063 -0.5692  0.9166  11.00000  0.05    0.33
Q21   1   0.7732  0.4889  0.5500  11.00000  0.05    0.33
Q22   1   0.8442  0.3150  0.8123  11.00000  0.05    0.32
Q23   1   0.7620 -0.0715  0.6311  11.00000  0.05    0.32
Q24   1   1.0188 -0.0142  0.9601  11.00000  0.05    0.31
Q25   1   1.0010  0.2368  0.9211  11.00000  0.05    0.31
;
