# Supplementary material for: Crystal structure of 8-bromo-4-oxo-4H-chromene-3-carbaldehyde
Source: Acta Crystallogr E Crystallogr Commun. 2015 Jul 15;71(Pt 8):o572–3. doi: 10.1107/S2056989015013250 (PMC4571403; doi:10.1107/S2056989015013250)
Supplement: Supplementary file 2 [file e-71-0o572-Isup2.hkl]

# 
# h,k,l, Fc-squared, Fo-squared, sigma(Fo-squared) and status flag 
# 
data_I
_shelx_title ' 8-Boromo-4-oxo-4H-chromene-3-carbaldehyde' 
_shelx_refln_list_code          4 
_shelx_F_calc_maximum      392.20 
_exptl_crystal_F_000       992.00 
_reflns_d_resolution_high  0.7705 
 
loop_ 
 _symmetry_equiv_pos_as_xyz 
 'x, y, z' 
 '-x, y, -z+1/2' 
 'x+1/2, y+1/2, z' 
 '-x+1/2, y+1/2, -z+1/2' 
 '-x, -y, -z' 
 'x, -y, z-1/2' 
 '-x+1/2, -y+1/2, -z' 
 'x+1/2, -y+1/2, z-1/2' 
 
_cell_length_a    27.9079 
_cell_length_b     3.8540 
_cell_length_c    19.1450 
_cell_angle_alpha  90.000 
_cell_angle_beta  123.750 
_cell_angle_gamma  90.000 
 
_shelx_F_squared_multiplier     1.000 
 
loop_ 
 _refln_index_h 
 _refln_index_k 
 _refln_index_l 
 _refln_F_squared_calc 
 _refln_F_squared_meas 
 _refln_F_squared_sigma 
 _refln_observed_status 
   4   0   0      867.40      963.58     52.15 o 
   6   0   0    48162.51    52610.84   1016.12 o 
   8   0   0    24792.66    27562.24    610.24 o 
  10   0   0    22156.07    22851.85    610.82 o 
  12   0   0    67300.38    74122.50    483.70 o 
  14   0   0    32168.02    32885.37    529.15 o 
  16   0   0    17604.36    17160.48    230.47 o 
  18   0   0    15355.44    16110.23    333.21 o 
  20   0   0     9407.35     9164.60    284.13 o 
  22   0   0     9909.53     9857.47    322.86 o 
  24   0   0     1234.45     1453.62    159.51 o 
  26   0   0     5208.80     4745.45    281.83 o 
  28   0   0     1986.19     1815.97    210.51 o 
  30   0   0     4425.03     4235.09    356.60 o 
   1   1   0     6360.90     7302.48    147.17 o 
   3   1   0     2613.65     2826.95     55.81 o 
   5   1   0     4068.28     4484.36     69.77 o 
   7   1   0     6732.16     7329.93    166.64 o 
   9   1   0     3206.85     3512.51     81.06 o 
  11   1   0     9174.22    10140.25    127.27 o 
  13   1   0        5.83      -40.66     62.64 o 
  15   1   0        5.52       56.77     62.36 o 
  17   1   0       19.69       42.56    103.91 o 
  19   1   0     1675.06     1449.79    136.50 o 
  21   1   0      274.65      197.47    175.23 o 
  23   1   0      960.31      904.15    143.41 o 
  25   1   0       98.87     -138.81    168.71 o 
  27   1   0      160.56      134.20    245.40 o 
  29   1   0       21.40      237.35    254.99 o 
   0   2   0    13760.67    14628.71    180.85 o 
   2   2   0    41055.54    41222.52   1470.43 o 
   4   2   0    36028.61    38094.48    682.60 o 
   6   2   0    25542.82    27481.46    397.22 o 
   8   2   0    19970.14    21010.78    192.51 o 
  10   2   0    32208.95    33561.80    298.17 o 
  12   2   0    17934.73    18798.53    348.16 o 
  14   2   0    12767.27    13439.95    321.71 o 
  16   2   0    11660.51    12556.12    327.46 o 
  18   2   0     5513.45     5983.96    262.66 o 
  20   2   0     9316.84     9582.55    335.13 o 
  22   2   0     7514.00     7130.07    316.72 o 
  24   2   0     4128.05     4200.20    273.01 o 
  26   2   0     2867.66     2855.86    209.36 o 
   1   3   0      523.78      607.75     87.81 o 
   3   3   0        0.59       32.98     80.91 o 
   5   3   0       20.77       41.79    116.57 o 
   7   3   0        3.12     -122.32    125.00 o 
   9   3   0       65.16       67.87    129.22 o 
  11   3   0       14.09     -136.89    136.89 o 
  13   3   0      212.78     -100.08    151.46 o 
  15   3   0        3.53       89.72    164.11 o 
  17   3   0       20.59      -96.63    184.82 o 
  19   3   0      123.36      -97.01    184.05 o 
  21   3   0       57.56     -124.23    225.46 o 
  23   3   0      129.81      124.62    236.97 o 
   0   4   0     4936.96     5426.44    304.45 o 
   2   4   0     8563.02     9523.11    338.58 o 
   4   4   0     9105.53    10600.58    358.90 o 
   6   4   0     8762.33     8656.92    340.88 o 
   8   4   0     8851.65     9076.79    357.75 o 
  10   4   0     6867.84     7207.14    360.43 o 
  12   4   0     6810.06     7004.30    358.90 o 
  14   4   0     3891.49     4359.33    311.74 o 
  16   4   0     1562.62     1707.84    183.28 o 
  18   4   0     3822.28     4143.45    320.17 o 
 -29   1   1     7905.74     7488.20    378.84 o 
 -27   1   1     7695.62     7597.86    324.01 o 
 -25   1   1    15184.87    14971.03    424.47 o 
 -23   1   1     9592.94     9266.21    336.28 o 
 -21   1   1     8708.69     9379.33    318.64 o 
 -19   1   1    20455.01    21425.09    414.88 o 
 -17   1   1    18150.46    19354.90    361.97 o 
 -15   1   1    16402.04    17358.86    312.22 o 
 -13   1   1     9978.93    10122.77    133.18 o 
 -11   1   1    26012.06    28396.40    204.70 o 
  -9   1   1    46688.52    51538.05    353.62 o 
  -7   1   1    36576.36    38682.07    233.99 o 
  -5   1   1    12884.17    13631.54    107.65 o 
  -3   1   1    36013.84    40079.90    236.71 o 
  -1   1   1      292.96      303.26     42.20 o 
   1   1   1    12733.72    13307.40    499.04 o 
   3   1   1    45265.17    49976.70    432.61 o 
   5   1   1     6602.28     7098.75    127.49 o 
   7   1   1     6028.86     5891.43     89.63 o 
   9   1   1     4262.52     4805.67     90.80 o 
  11   1   1      115.93      154.32     46.77 o 
  13   1   1      676.47      676.27     49.23 o 
  15   1   1      661.91      883.83    105.83 o 
  17   1   1        0.37      114.27    105.06 o 
  19   1   1       17.98     -164.11    166.03 o 
  21   1   1     1159.64      949.40    144.56 o 
  23   1   1        4.86     -116.57    189.80 o 
  25   1   1      460.64      707.83    130.75 o 
  27   1   1      757.79      857.37    184.43 o 
 -28   2   1      441.20      713.58    183.67 o 
 -26   2   1       21.62      -95.86    231.98 o 
 -24   2   1      271.65      171.40    151.84 o 
 -22   2   1      576.30      472.01    148.39 o 
 -20   2   1      938.41      766.11    133.05 o 
 -18   2   1       36.90      -91.64    150.31 o 
 -16   2   1      137.02      -65.57    144.56 o 
 -14   2   1      179.55      322.47     90.49 o 
 -12   2   1       16.45      -75.05     75.05 o 
 -10   2   1      262.14      253.76     45.21 o 
  -8   2   1     1613.43     1742.83     81.46 o 
  -6   2   1      797.90      770.06     44.56 o 
  -4   2   1      403.88      483.03     44.20 o 
  -2   2   1     1969.00     2039.93     74.49 o 
   0   2   1       36.85       19.53     45.81 o 
   2   2   1      161.37      111.52     90.90 o 
   4   2   1     1281.04     1365.69     63.19 o 
   6   2   1      859.69      957.31     48.09 o 
   8   2   1      830.40      856.92     59.39 o 
  10   2   1       78.81       18.36     67.70 o 
  12   2   1       15.01     -110.81    128.07 o 
  14   2   1      163.99       13.80    145.71 o 
  16   2   1        2.55      -72.09    141.87 o 
  18   2   1      246.04      -38.73    176.00 o 
  20   2   1       19.18      -85.12    178.68 o 
  22   2   1       64.13      216.64    162.20 o 
  24   2   1       30.43     -102.00    173.31 o 
  26   2   1       51.69      191.72    250.00 o 
 -23   3   1     4113.28     3667.60    313.65 o 
 -21   3   1    10665.02    10816.46    385.74 o 
 -19   3   1     8168.57     8931.85    343.95 o 
 -17   3   1     9990.36    10206.79    357.75 o 
 -15   3   1     9598.00    10257.02    337.04 o 
 -13   3   1     7694.30     7344.41    279.14 o 
 -11   3   1     5033.66     5409.95    243.10 o 
  -9   3   1     9280.85     9855.56    294.10 o 
  -7   3   1     5844.48     6686.04    238.12 o 
  -5   3   1    14141.47    15017.81    335.51 o 
  -3   3   1     4365.80     4850.90    203.99 o 
  -1   3   1     7744.38     8183.38    255.75 o 
   1   3   1     4961.48     5624.68    220.09 o 
   3   3   1     5037.65     5599.37    219.71 o 
   5   3   1     1782.90     1788.36    159.51 o 
   7   3   1     1266.02     1266.12    110.43 o 
   9   3   1     1217.98     1306.76    111.96 o 
  11   3   1      663.70      616.95    110.05 o 
  13   3   1      106.98      152.61    162.20 o 
  15   3   1      112.48       93.56    171.78 o 
  17   3   1      598.65      471.25    124.23 o 
  19   3   1      151.70      247.32    173.31 o 
  21   3   1        5.46     -241.95    241.95 o 
  23   3   1      626.12      338.58    275.31 o 
 -18   4   1       69.68      -24.16    229.68 o 
 -16   4   1      808.53      829.76    164.11 o 
 -14   4   1      265.09      124.62    235.05 o 
 -12   4   1        6.60      171.40    406.45 o 
 -10   4   1      200.97     -230.83    230.83 o 
  -8   4   1      211.48      315.57    149.16 o 
  -6   4   1       93.91       -6.52    182.90 o 
  -4   4   1       92.69       93.94    178.30 o 
  -2   4   1      933.76     1219.72    139.19 o 
   0   4   1       55.75      171.39     84.45 o 
   2   4   1       38.63      -95.86    171.78 o 
   4   4   1       10.00        2.30    180.98 o 
   6   4   1        0.21       62.88    215.11 o 
   8   4   1      737.03      602.00    166.03 o 
  10   4   1      669.56     1385.37    285.28 o 
  12   4   1       23.21     -199.39    233.51 o 
  14   4   1       56.57      -73.24    208.59 o 
  16   4   1        0.36      185.97    146.86 o 
 -30   0   2      675.03      597.40    195.94 o 
 -28   0   2     3791.52     4016.92    269.94 o 
 -26   0   2     2880.15     2887.30    256.90 o 
 -24   0   2      494.80      541.03    132.67 o 
 -22   0   2     1025.98     1090.12    108.90 o 
 -20   0   2       22.04       66.34    112.73 o 
 -18   0   2     3767.47     3956.27    136.63 o 
 -16   0   2      286.37      212.15     79.76 o 
 -14   0   2      564.89       61.67    350.66 o 
 -12   0   2       25.58     -125.38    125.38 o 
 -10   0   2     2798.66     3435.56     83.40 o 
  -8   0   2    28206.61    30946.44    996.37 o 
  -6   0   2     5743.18     6306.05    107.36 o 
  -4   0   2    30903.32    34408.37    380.76 o 
   0   0   2      239.16      220.79     16.10 o 
   2   0   2     9678.89     9204.86    116.57 o 
   4   0   2     2943.55     2839.03    128.26 o 
   6   0   2    39822.41    40656.14    458.35 o 
   8   0   2    63758.41    67094.84   2509.04 o 
  10   0   2    18374.21    20207.13    616.00 o 
  12   0   2      619.65      506.45     53.43 o 
  14   0   2    19812.05    20327.51    243.29 o 
  16   0   2    12449.29    12745.54    297.55 o 
  18   0   2    14491.77    15431.54    345.10 o 
  20   0   2     2083.27     1952.86    193.25 o 
  22   0   2    13619.12    12978.29    388.42 o 
  24   0   2    17616.56    16604.87    450.54 o 
  26   0   2     6299.90     6756.60    378.07 o 
  28   0   2     5350.93     5696.00    373.85 o 
 -31   1   2      260.54      735.44    189.04 o 
 -29   1   2      100.99      123.47    246.17 o 
 -27   1   2      160.92      -58.67    184.82 o 
 -25   1   2      280.28      313.27    137.65 o 
 -23   1   2      429.23      374.62    128.07 o 
 -21   1   2       46.71      164.11    153.76 o 
 -19   1   2      158.72      347.01    104.68 o 
 -17   1   2      914.07      922.09     78.34 o 
 -15   1   2        2.88       -6.40     46.63 o 
 -13   1   2      160.15      178.74     38.87 o 
 -11   1   2      617.92      770.31     39.51 o 
  -9   1   2     2067.14     2435.58     91.45 o 
  -7   1   2      157.27      198.57     38.13 o 
  -5   1   2       18.39       11.72     34.35 o 
  -3   1   2    18658.04    20521.53    221.20 o 
  -1   1   2        0.04       32.72     32.06 o 
   1   1   2    80577.45    79869.58   2241.68 o 
   3   1   2     9707.97    10436.33    187.57 o 
   5   1   2     1956.33     2141.37     60.08 o 
   7   1   2       97.69       11.00    431.94 o 
   9   1   2      928.41     1089.86     56.91 o 
  11   1   2     1826.47     1930.65    117.77 o 
  13   1   2     1942.06     2112.03     87.19 o 
  15   1   2      195.64      316.72    102.38 o 
  17   1   2        8.96      116.18    163.73 o 
  19   1   2       30.03      157.98    125.77 o 
  21   1   2       54.37      -75.92    190.57 o 
  23   1   2       26.96      -57.13    166.03 o 
  25   1   2      603.15      404.53    135.35 o 
  27   1   2       43.05     -134.97    258.06 o 
 -28   2   2      742.40      259.59    196.32 o 
 -26   2   2     1940.89     2125.79    160.66 o 
 -24   2   2     2682.92     2901.87    231.98 o 
 -22   2   2      846.26      798.71    131.52 o 
 -20   2   2      217.92      210.51    116.57 o 
 -18   2   2       27.57      264.96    100.46 o 
 -16   2   2      541.79      482.37    103.53 o 
 -14   2   2      460.10      444.02     93.56 o 
 -12   2   2       70.34      135.72     56.15 o 
 -10   2   2     6677.98     7480.14    124.63 o 
  -8   2   2      155.92      202.86     44.39 o 
  -6   2   2      135.37      135.68     39.55 o 
  -4   2   2     4040.19     4157.20     94.66 o 
  -2   2   2     2632.40     2434.46    115.14 o 
   0   2   2     1801.48     1700.58     63.18 o 
   2   2   2    20594.87    20483.66    999.69 o 
   4   2   2    11791.78    11642.93    373.67 o 
   6   2   2     3009.29     2985.07     90.53 o 
   8   2   2     6985.08     7561.59    168.32 o 
  10   2   2     6374.17     7036.89    228.91 o 
  12   2   2    13168.75    13124.77    322.47 o 
  14   2   2     8761.17     9211.76    293.33 o 
  16   2   2    11920.38    12556.13    340.88 o 
  18   2   2     7297.37     7218.26    314.42 o 
  20   2   2     8178.73     8019.65    334.36 o 
  22   2   2     4709.19     4983.57    286.43 o 
  24   2   2     4102.83     4507.72    327.07 o 
 -25   3   2      247.79      329.37    162.58 o 
 -23   3   2      699.40      355.83    248.09 o 
 -21   3   2      211.67      259.97    131.14 o 
 -19   3   2      149.07     -164.11    169.10 o 
 -17   3   2      305.07      262.27    130.37 o 
 -15   3   2      839.16      943.26    133.05 o 
 -13   3   2       55.64      116.95    124.23 o 
 -11   3   2      199.78      268.79     94.33 o 
  -9   3   2       11.51      116.57    123.47 o 
  -7   3   2       23.43       -5.75    118.10 o 
  -5   3   2      111.24      328.99     80.91 o 
  -3   3   2       53.20      125.77    107.36 o 
  -1   3   2      173.70      107.75     81.67 o 
   1   3   2        1.49      -42.95    116.57 o 
   3   3   2      190.22      321.32     88.19 o 
   5   3   2        0.70      141.87    116.95 o 
   7   3   2      270.45      257.29     90.88 o 
   9   3   2      609.15      707.06    107.36 o 
  11   3   2       17.37      -99.31    137.27 o 
  13   3   2       33.48       -9.20    169.10 o 
  15   3   2       76.14     -138.42    185.97 o 
  17   3   2       77.75      -85.51    174.85 o 
  19   3   2      209.15      426.39    131.52 o 
  21   3   2       35.06     -231.60    231.60 o 
 -18   4   2       62.33     -132.67    220.48 o 
 -16   4   2       11.24      -29.14    204.76 o 
 -14   4   2        6.99      -83.97    235.43 o 
 -12   4   2       18.57      455.14    356.98 o 
 -10   4   2       30.51     -201.31    201.31 o 
  -8   4   2      452.07      431.37    150.31 o 
  -6   4   2      860.69      617.34    147.62 o 
  -4   4   2       22.02     -130.75    182.90 o 
  -2   4   2      502.54      562.89    128.84 o 
   0   4   2     3333.20     3048.24    171.95 o 
   2   4   2     1921.81     1855.08    151.08 o 
   4   4   2     4215.02     4078.27    285.28 o 
   6   4   2     3890.22     4074.82    282.21 o 
   8   4   2      192.01      602.77    156.06 o 
  10   4   2     1231.36     1584.76    187.89 o 
  12   4   2     4780.94     5048.75    313.65 o 
  14   4   2     3823.07     4058.33    301.77 o 
  16   4   2     4093.75     4048.74    318.26 o 
 -31   1   3     2113.98     2227.40    204.37 o 
 -29   1   3     1425.70     1388.05    157.59 o 
 -27   1   3     2813.44     2841.29    223.16 o 
 -25   1   3     2669.09     3051.80    245.02 o 
 -23   1   3     3421.16     3366.99    233.51 o 
 -21   1   3     4312.39     3630.03    224.70 o 
 -19   1   3    14910.23    15334.91    346.25 o 
 -17   1   3    16827.17    17205.82    186.37 o 
 -15   1   3    22935.27    23367.60    310.81 o 
 -13   1   3    23102.52    25129.79    191.61 o 
 -11   1   3    28991.86    31191.05    241.34 o 
  -9   1   3    18746.28    20785.70    317.63 o 
  -7   1   3    28914.95    30609.40    204.54 o 
  -5   1   3    24739.17    25512.55    177.75 o 
  -3   1   3    76026.97    74959.36   2208.76 o 
  -1   1   3   153822.34   133716.81   1266.23 o 
   1   1   3    31922.06    29280.46    549.44 o 
   3   1   3    18745.03    18128.27    135.33 o 
   5   1   3    35389.20    36473.71    326.21 o 
   7   1   3    29082.72    29301.98    316.39 o 
   9   1   3    27854.66    28868.92    212.15 o 
  11   1   3    42677.87    44608.52    397.45 o 
  13   1   3    18082.45    18819.23    356.60 o 
  15   1   3    13597.67    14290.04    343.95 o 
  17   1   3    11953.75    11998.60    349.70 o 
  19   1   3    15244.12    15372.88    392.64 o 
  21   1   3     7885.03     8093.65    328.61 o 
  23   1   3     3504.34     3594.37    248.47 o 
  25   1   3     4363.51     4273.06    331.29 o 
 -28   2   3       90.31     -244.25    244.25 o 
 -26   2   3       34.80      128.84    170.63 o 
 -24   2   3     5424.29     5053.35    293.71 o 
 -22   2   3        2.00       40.64    165.65 o 
 -20   2   3     1902.09     1785.30    134.97 o 
 -18   2   3       33.35      -46.01    144.17 o 
 -16   2   3      146.54      224.31     93.18 o 
 -14   2   3      622.74      744.26     96.63 o 
 -12   2   3      285.69      380.88     48.22 o 
 -10   2   3     1426.04     1471.53     79.00 o 
  -8   2   3     1215.47     1308.70     62.03 o 
  -6   2   3       67.72       72.02     55.48 o 
  -4   2   3      740.80      697.25     44.81 o 
  -2   2   3      441.32      435.97     43.31 o 
   0   2   3    20022.84    18779.11    428.59 o 
   2   2   3        5.57       42.79     70.89 o 
   4   2   3     4030.78     4387.38    113.98 o 
   6   2   3      483.26      539.39     46.53 o 
   8   2   3       12.43      -58.24     67.20 o 
  10   2   3      351.72      430.60     94.71 o 
  12   2   3      966.88     1187.90    115.80 o 
  14   2   3       79.69     -100.08    151.08 o 
  16   2   3       18.86      138.81    160.28 o 
  18   2   3      243.44      302.53    126.92 o 
  20   2   3      254.27      262.27    176.38 o 
  22   2   3       36.70     -187.12    187.12 o 
  24   2   3      298.45      382.29    175.62 o 
 -25   3   3     4803.40     4350.13    327.07 o 
 -23   3   3     5125.13     5162.64    320.94 o 
 -21   3   3     3517.21     3352.03    254.60 o 
 -19   3   3     1466.55     1513.05    149.93 o 
 -17   3   3     3920.20     3835.93    248.85 o 
 -15   3   3     4938.17     5572.15    253.45 o 
 -13   3   3    17163.16    18507.88    409.51 o 
 -11   3   3     8269.22     9362.45    289.88 o 
  -9   3   3    12400.12    13163.49    325.54 o 
  -7   3   3    17356.45    18754.81    370.79 o 
  -5   3   3    24368.88    26187.03    433.29 o 
  -3   3   3    14510.41    15150.86    330.91 o 
  -1   3   3     4916.91     4291.46    196.70 o 
   1   3   3    13903.88    13492.49    323.24 o 
   3   3   3    18848.86    19863.72    392.64 o 
   5   3   3    17455.45    17518.61    380.76 o 
   7   3   3    18143.57    19225.29    408.75 o 
   9   3   3    22201.96    23650.19    461.66 o 
  11   3   3     3788.29     3666.45    229.68 o 
  13   3   3     7388.34     7358.98    309.82 o 
  15   3   3     6454.78     6955.60    310.59 o 
  17   3   3     6872.68     5950.22    319.41 o 
  19   3   3     5847.25     5732.04    348.55 o 
  21   3   3     5258.44     5316.78    348.55 o 
 -20   4   3        4.10        1.15    225.85 o 
 -18   4   3      154.25       96.24    223.16 o 
 -16   4   3       45.95       93.18    187.12 o 
 -14   4   3       38.81     -180.98    233.13 o 
 -12   4   3        2.02      246.94    225.08 o 
 -10   4   3      266.52      344.33    151.46 o 
  -8   4   3        9.05       71.70    209.74 o 
  -6   4   3      395.17      353.92    135.35 o 
  -4   4   3       21.05     -166.03    170.25 o 
  -2   4   3        6.85      -35.66    159.51 o 
   0   4   3        3.64      102.73    121.45 o 
   2   4   3        6.32      -78.61    179.45 o 
   4   4   3       34.04       25.69    208.97 o 
   6   4   3     2174.10     2079.39    192.10 o 
   8   4   3      154.58      145.71    391.11 o 
  10   4   3      408.19      521.48    168.71 o 
  12   4   3       14.12      182.52    205.52 o 
  14   4   3        1.40     -168.71    231.60 o 
 -32   0   4     3358.57     3087.08    231.98 o 
 -30   0   4     6259.31     6492.41    319.79 o 
 -28   0   4    11496.15    11240.54    384.97 o 
 -26   0   4    18971.00    18450.75    438.27 o 
 -24   0   4     9539.88     9006.24    307.14 o 
 -22   0   4    23016.64    23823.51    423.70 o 
 -20   0   4    19024.91    19972.24    368.87 o 
 -18   0   4    27407.21    27564.11    717.42 o 
 -16   0   4    10381.36    10975.93    172.26 o 
 -14   0   4    30783.46    32502.57    648.40 o 
 -12   0   4    38692.99    40428.07    663.54 o 
 -10   0   4    56422.52    59550.42    620.60 o 
  -8   0   4    63366.56    66833.66    536.56 o 
  -6   0   4    19707.16    20538.96    271.86 o 
  -4   0   4    31148.68    31389.93    439.81 o 
  -2   0   4    34202.70    29996.89    435.97 o 
   0   0   4    26530.30    23873.59    149.53 o 
   2   0   4     7130.06     6670.46    153.57 o 
   4   0   4    46718.75    46052.38    507.42 o 
   6   0   4     4913.76     5065.48    144.17 o 
   8   0   4     7929.28     8408.15    365.03 o 
  10   0   4     5133.29     5267.31    129.69 o 
  12   0   4    10555.65    10857.76    215.11 o 
  14   0   4      202.30      225.85     83.21 o 
  16   0   4      331.68      376.54     92.79 o 
  18   0   4      120.51      218.56    146.09 o 
  20   0   4        3.63     -172.93    188.27 o 
  22   0   4      304.38      383.06    122.32 o 
  24   0   4        8.08     -258.82    258.82 o 
  26   0   4       37.91     -104.68    278.76 o 
 -31   1   4        1.81      107.75    259.59 o 
 -29   1   4      286.63      436.74    125.00 o 
 -27   1   4      497.44      452.84    153.38 o 
 -25   1   4     1290.57     1270.72    146.86 o 
 -23   1   4      607.16      588.96    129.60 o 
 -21   1   4     1535.05     1365.43    532.60 o 
 -19   1   4       45.47      118.87    149.16 o 
 -17   1   4      134.22       65.95     79.62 o 
 -15   1   4       86.40       20.61     56.37 o 
 -13   1   4       15.11       45.70     47.52 o 
 -11   1   4      259.85      295.35     47.97 o 
  -9   1   4     1910.16     2040.10     60.30 o 
  -7   1   4    11019.89    11580.64    114.78 o 
  -5   1   4     1713.32     1895.31     52.87 o 
  -3   1   4       53.34       97.66     34.77 o 
  -1   1   4      511.73      547.20     29.41 o 
   1   1   4      235.36      228.94     28.36 o 
   3   1   4      928.04      934.51     56.92 o 
   5   1   4      735.97      762.50     54.82 o 
   7   1   4     2349.15     2404.06     77.67 o 
   9   1   4      946.38     1029.72     84.82 o 
  11   1   4       94.91       99.87     55.67 o 
  13   1   4      618.88      821.71    108.13 o 
  15   1   4      114.34      -17.25    164.88 o 
  17   1   4      444.12      427.92    131.52 o 
  19   1   4      153.13      106.21    185.20 o 
  21   1   4      907.04     1014.20    129.99 o 
  23   1   4      295.37      449.01    119.25 o 
  25   1   4      300.88      270.71    272.63 o 
 -30   2   4     8152.77     8106.30    404.91 o 
 -28   2   4     7545.26     7631.99    368.10 o 
 -26   2   4     2453.24     2277.63    222.01 o 
 -24   2   4    10404.96    10370.90    353.15 o 
 -22   2   4    16367.86    16467.98    416.42 o 
 -20   2   4    14990.90    15306.92    374.24 o 
 -18   2   4    13703.27    14626.32    345.48 o 
 -16   2   4    24370.96    25240.32    418.33 o 
 -14   2   4     7728.96     7149.60    137.76 o 
 -12   2   4    19233.70    20099.86    198.80 o 
 -10   2   4    33724.10    36751.52    334.95 o 
  -8   2   4    18921.14    19448.02    180.49 o 
  -6   2   4    19227.32    19127.61    344.90 o 
  -4   2   4     9167.15     8360.29    264.59 o 
  -2   2   4     7865.65     6719.89    111.21 o 
   0   2   4    25086.60    22848.16    718.60 o 
   2   2   4    34354.83    33722.82   1101.42 o 
   4   2   4     1294.59     1175.88     53.11 o 
   6   2   4     4874.31     4557.46    149.42 o 
   8   2   4     3837.14     4039.16    192.87 o 
  10   2   4     2926.95     3136.54    189.04 o 
  12   2   4     1541.58     1309.83    129.22 o 
  14   2   4     3861.42     4156.11    233.51 o 
  16   2   4      732.18      629.22    138.42 o 
  18   2   4       16.40       36.81    178.30 o 
  20   2   4      145.97     -165.26    179.45 o 
  22   2   4      181.83      194.40    250.00 o 
 -25   3   4        2.60      129.22    236.97 o 
 -23   3   4       45.62       36.81    246.94 o 
 -21   3   4       65.21       85.89    227.76 o 
 -19   3   4      467.70      478.15    131.90 o 
 -17   3   4      318.02       48.70    175.62 o 
 -15   3   4      296.49      271.09     97.78 o 
 -13   3   4       67.47        0.77    134.97 o 
 -11   3   4      300.65      204.37    148.39 o 
  -9   3   4     1986.58     1969.35    166.41 o 
  -7   3   4      479.76      522.25     89.72 o 
  -5   3   4      338.67      389.19     90.88 o 
  -3   3   4     1724.18     1942.12    152.99 o 
  -1   3   4      301.67       94.71    126.15 o 
   1   3   4      198.95      136.89     85.89 o 
   3   3   4     3251.01     3296.82    199.77 o 
   5   3   4     1044.64     1111.59    106.21 o 
   7   3   4     1508.28     1497.72    119.63 o 
   9   3   4     2020.42     2388.06    214.73 o 
  11   3   4        3.57      -25.69    163.73 o 
  13   3   4      112.73        1.15    192.87 o 
  15   3   4        2.99     -144.17    174.08 o 
  17   3   4      192.58      401.46    125.00 o 
  19   3   4       41.41      -63.27    242.33 o 
 -20   4   4     6662.42     6731.67    357.37 o 
 -18   4   4     4175.49     5029.20    322.86 o 
 -16   4   4     4156.57     4694.46    308.67 o 
 -14   4   4     6112.17     6458.28    357.37 o 
 -12   4   4     6061.71     6219.78    345.86 o 
 -10   4   4     5880.08     6371.62    317.10 o 
  -8   4   4     5583.15     5876.98    311.35 o 
  -6   4   4     5170.24     5401.90    296.02 o 
  -4   4   4     4414.57     4247.75    292.56 o 
  -2   4   4     4686.91     4602.81    282.21 o 
   0   4   4     3227.96     3099.18    203.99 o 
   2   4   4     2968.65     2782.24    262.27 o 
   4   4   4     5448.26     5068.31    302.92 o 
   6   4   4     2451.38     2368.51    207.44 o 
   8   4   4       85.69      557.91    162.58 o 
  10   4   4     1045.67     1217.42    166.03 o 
  12   4   4      833.68      954.38    161.81 o 
  14   4   4      240.58      453.99    164.88 o 
 -31   1   5     3524.56     3134.24    228.53 o 
 -29   1   5     4247.25     4210.17    265.34 o 
 -27   1   5     6889.44     7144.25    313.27 o 
 -25   1   5     4594.00     4528.43    259.59 o 
 -23   1   5       83.36     -171.40    171.40 o 
 -21   1   5     2588.02     2696.35    203.61 o 
 -19   1   5     7082.71     7843.26    255.37 o 
 -17   1   5     3371.06     3317.81     96.81 o 
 -15   1   5     4791.30     5049.79    101.94 o 
 -13   1   5     2039.54     2483.05    118.55 o 
 -11   1   5      520.21      584.85     37.69 o 
  -9   1   5      896.62     1031.49     84.78 o 
  -7   1   5      133.32      163.94     32.85 o 
  -5   1   5        3.07       11.03     37.89 o 
  -3   1   5      657.12      624.12     35.04 o 
  -1   1   5     4977.54     4253.29    100.36 o 
   1   1   5      158.64      227.38     31.86 o 
   3   1   5     3724.16     3463.99     80.85 o 
   5   1   5     7425.68     7373.20    175.61 o 
   7   1   5    11619.85    11847.42    237.99 o 
   9   1   5     6686.78     6655.21    125.41 o 
  11   1   5     4973.36     5284.19    231.60 o 
  13   1   5     5186.02     5080.96    241.57 o 
  15   1   5     7042.47     6725.92    284.51 o 
  17   1   5     4231.11     4307.56    256.52 o 
  19   1   5     4145.27     4523.44    271.09 o 
  21   1   5     7740.72     7710.59    327.07 o 
  23   1   5     5297.44     5342.85    333.98 o 
 -30   2   5       21.71      258.44    236.58 o 
 -28   2   5      360.11      553.69    129.60 o 
 -26   2   5      399.66      454.38    121.17 o 
 -24   2   5     1442.39     1317.88    146.47 o 
 -22   2   5       38.43       14.57    169.86 o 
 -20   2   5       92.21      200.16    147.62 o 
 -18   2   5      742.31      712.05    106.60 o 
 -16   2   5     1750.24     1774.94    116.57 o 
 -14   2   5      432.48      460.94     52.40 o 
 -12   2   5     1585.34     1636.88     85.60 o 
 -10   2   5      155.24      143.34     53.15 o 
  -8   2   5      519.07      550.57     43.28 o 
  -6   2   5        1.07       52.78     68.90 o 
  -4   2   5     5774.22     6304.42    154.07 o 
  -2   2   5      948.67      838.51     44.39 o 
   0   2   5    13883.88    13237.76    204.66 o 
   2   2   5     1276.73     1267.79     74.14 o 
   4   2   5      343.30      409.67     48.02 o 
   6   2   5        0.92      -21.08     70.09 o 
   8   2   5     4778.05     4565.62    226.61 o 
  10   2   5      878.60      922.94    117.33 o 
  12   2   5     4544.11     4709.79    244.63 o 
  14   2   5       20.95       45.63    169.10 o 
  16   2   5        6.49     -172.55    172.55 o 
  18   2   5      215.14      188.65    164.88 o 
  20   2   5        2.10      -91.64    177.15 o 
  22   2   5      124.43     -258.82    258.82 o 
 -27   3   5     1473.42     1682.53    198.24 o 
 -25   3   5     2387.67     2163.75    195.17 o 
 -23   3   5     5083.54     4591.69    339.34 o 
 -21   3   5      621.43      819.41    163.73 o 
 -19   3   5      937.63     1018.80    135.35 o 
 -17   3   5      693.59      604.30    126.92 o 
 -15   3   5      505.21      609.29    105.45 o 
 -13   3   5      137.91      186.74    142.64 o 
 -11   3   5       74.50       -6.90    126.92 o 
  -9   3   5     1286.61     1352.39    110.43 o 
  -7   3   5      284.04      259.21     92.79 o 
  -5   3   5       47.30       70.17    117.72 o 
  -3   3   5      150.17      139.57    113.50 o 
  -1   3   5     1069.34     1006.53     92.41 o 
   1   3   5    12853.65    12319.16    328.22 o 
   3   3   5     1496.98     1517.66    116.95 o 
   5   3   5      190.65      412.96     95.48 o 
   7   3   5      145.02       76.69    139.57 o 
   9   3   5     2179.81     2242.74    223.16 o 
  11   3   5     7305.99     7045.71    309.82 o 
  13   3   5     5077.63     4648.06    277.23 o 
  15   3   5     3728.17     3583.25    272.63 o 
  17   3   5     2922.47     2692.13    218.18 o 
  19   3   5     1683.96     1688.67    200.54 o 
 -20   4   5       45.10      389.96    145.32 o 
 -18   4   5      255.21      236.97    217.03 o 
 -16   4   5      138.92     -100.84    245.79 o 
 -14   4   5       18.20     -260.74    260.74 o 
 -12   4   5       38.44      121.93    227.38 o 
 -10   4   5      101.60      201.69    154.91 o 
  -8   4   5      130.39       52.91    197.09 o 
  -6   4   5      270.48      433.29    119.25 o 
  -4   4   5       40.67      -25.69    173.31 o 
  -2   4   5      282.12      116.18    183.28 o 
   0   4   5      387.07      123.52    153.53 o 
   2   4   5      229.58      363.50    149.16 o 
   4   4   5       17.55     -116.18    232.36 o 
   6   4   5      247.09       78.99    244.63 o 
   8   4   5       38.50      145.32    208.59 o 
  10   4   5       39.52      183.67    212.81 o 
  12   4   5      545.96      401.85    171.01 o 
 -34   0   6      851.18      420.25    298.32 o 
 -32   0   6     2076.73     2055.24    213.58 o 
 -30   0   6      632.28      653.77    131.52 o 
 -28   0   6     1143.18     1041.04    156.44 o 
 -26   0   6     4817.66     4383.10    268.79 o 
 -24   0   6     3054.31     2864.30    208.21 o 
 -22   0   6     2150.07     2434.84    183.67 o 
 -20   0   6    36788.97    37405.02    460.89 o 
 -18   0   6    12705.63    12538.90    191.47 o 
 -16   0   6    13564.38    14147.09    510.36 o 
 -14   0   6    14874.58    16101.11    187.55 o 
 -12   0   6    12882.70    12889.10    159.81 o 
 -10   0   6    15323.93    15028.73    153.99 o 
  -8   0   6    52214.98    51827.60    511.08 o 
  -6   0   6     9215.30     9065.61    111.30 o 
  -4   0   6    98080.58    89281.31    641.20 o 
  -2   0   6    48715.25    39532.43    674.66 o 
   0   0   6    43372.38    38521.43    234.39 o 
   2   0   6    21969.38    19618.41    243.29 o 
   4   0   6    44274.96    41519.77    400.10 o 
   6   0   6    24499.58    23697.60    392.26 o 
   8   0   6    16457.95    17005.04    217.31 o 
  10   0   6    28736.78    29183.15    476.81 o 
  12   0   6    22372.58    22285.91    391.49 o 
  14   0   6    12492.44    12872.85    332.83 o 
  16   0   6    12640.37    12756.66    355.83 o 
  18   0   6    16989.42    15880.17    426.39 o 
  20   0   6     4195.41     4644.99    256.14 o 
  22   0   6     8112.23     8291.12    402.23 o 
  24   0   6     2523.66     2179.47    235.05 o 
 -33   1   6       22.50     -116.18    259.97 o 
 -31   1   6      621.13      473.16    181.37 o 
 -29   1   6      180.02        0.00    126.54 o 
 -27   1   6      136.85      179.07    185.20 o 
 -25   1   6     4379.05     4577.12    249.24 o 
 -23   1   6      237.85      115.80    171.40 o 
 -21   1   6      233.16      176.00    165.65 o 
 -19   1   6      165.72      254.22    105.83 o 
 -17   1   6      217.44      323.76     46.04 o 
 -15   1   6     3434.41     3752.88     89.24 o 
 -13   1   6     5832.61     6992.57    107.87 o 
 -11   1   6      141.15      153.92     41.80 o 
  -9   1   6        6.08      -40.46     61.95 o 
  -7   1   6       14.11       42.11     31.76 o 
  -5   1   6        0.31      -49.04     49.04 o 
  -3   1   6      630.90      580.93     34.18 o 
  -1   1   6     7994.94     7959.93    205.59 o 
   1   1   6      356.95      262.61     41.38 o 
   3   1   6      385.35      401.88     42.21 o 
   5   1   6     2383.16     2198.21     77.73 o 
   7   1   6      294.10      250.93     64.84 o 
   9   1   6       66.33       73.43     66.83 o 
  11   1   6      933.50     1115.81    121.17 o 
  13   1   6      273.39      342.80    118.87 o 
  15   1   6      332.53      447.47    128.07 o 
  17   1   6        0.32        1.15    188.65 o 
  19   1   6       51.42      103.15    157.59 o 
  21   1   6       41.69      113.88    184.43 o 
  23   1   6        4.17      383.44    167.56 o 
 -30   2   6      614.36     1054.84    172.16 o 
 -28   2   6      676.80      455.14    140.34 o 
 -26   2   6     1261.45     1277.24    138.42 o 
 -24   2   6     4734.18     4852.05    270.71 o 
 -22   2   6     2215.02     2126.17    207.06 o 
 -20   2   6     2919.71     2722.81    205.52 o 
 -18   2   6     5469.99     5810.27    237.35 o 
 -16   2   6     6621.80     7010.43    236.58 o 
 -14   2   6    15536.21    16547.48    281.86 o 
 -12   2   6    11002.21    11337.47    155.33 o 
 -10   2   6    13859.74    13747.84    161.80 o 
  -8   2   6    14539.62    14561.66    253.38 o 
  -6   2   6    39344.52    38294.07    592.72 o 
  -4   2   6    15869.77    14404.93    317.08 o 
  -2   2   6    13312.25    11177.81    162.45 o 
   0   2   6    21473.15    18279.51    376.51 o 
   2   2   6    23864.99    21954.19    556.11 o 
   4   2   6    12071.37    11897.66    442.69 o 
   6   2   6    31996.92    30621.13    461.28 o 
   8   2   6    27423.27    27983.83    460.89 o 
  10   2   6     5745.80     6242.02    263.81 o 
  12   2   6     9921.15    10135.08    328.61 o 
  14   2   6    11296.99    11774.29    361.97 o 
  16   2   6     9750.18     9994.36    354.68 o 
  18   2   6     9071.61     9405.78    367.34 o 
  20   2   6     6484.32     6043.01    364.27 o 
 -27   3   6        3.73      -22.62    244.25 o 
 -25   3   6       34.88     -235.43    235.43 o 
 -23   3   6       30.03        3.07    321.32 o 
 -21   3   6      128.54      399.54    153.38 o 
 -19   3   6        0.02        0.00    171.01 o 
 -17   3   6        4.55     -102.76    164.88 o 
 -15   3   6       21.07       46.01    135.74 o 
 -13   3   6      185.36      101.23    146.09 o 
 -11   3   6        9.29       88.96    123.08 o 
  -9   3   6       88.22      133.82    124.62 o 
  -7   3   6       42.99       38.73    113.11 o 
  -5   3   6        0.92     -133.44    133.44 o 
  -3   3   6      131.84      -85.51    126.54 o 
  -1   3   6     1940.36     1691.35    115.03 o 
   1   3   6      456.61      386.89     92.79 o 
   3   3   6      926.38      895.33    106.60 o 
   5   3   6     2744.95     2557.16    209.74 o 
   7   3   6        4.74       73.62    168.71 o 
   9   3   6      155.37      245.79    170.25 o 
  11   3   6      619.17      609.67    127.69 o 
  13   3   6       32.13       56.37    164.50 o 
  15   3   6      188.37      260.36    225.46 o 
  17   3   6      444.11      455.14    180.60 o 
 -20   4   6      396.51      539.88    155.29 o 
 -18   4   6     2037.55     2449.41    192.87 o 
 -16   4   6     3385.95     3528.41    310.97 o 
 -14   4   6     3292.17     3264.61    308.67 o 
 -12   4   6     2304.43     2370.81    203.99 o 
 -10   4   6     5253.59     5168.39    307.90 o 
  -8   4   6     9090.44     8753.17    372.70 o 
  -6   4   6     4827.30     4268.07    289.88 o 
  -4   4   6     4567.16     4672.98    300.23 o 
  -2   4   6     7115.80     6089.41    325.16 o 
   0   4   6     2648.05     2512.02    188.65 o 
   2   4   6     6922.34     6124.69    341.64 o 
   4   4   6    12833.03    11457.95    529.53 o 
   6   4   6     4866.94     4774.21    341.26 o 
   8   4   6     3584.65     3664.15    297.55 o 
  10   4   6     5423.05     5049.14    352.76 o 
 -33   1   7     4254.32     3389.61    326.69 o 
 -31   1   7     4767.42     4309.48    281.44 o 
 -29   1   7    11246.53    10365.15    368.87 o 
 -27   1   7     6590.22     6360.50    294.48 o 
 -25   1   7    13310.10    12336.80    358.52 o 
 -23   1   7    27400.66    28274.48    472.78 o 
 -21   1   7    12960.73    13024.31    327.07 o 
 -19   1   7    22356.11    24154.80    397.24 o 
 -17   1   7    22256.64    22310.68    204.62 o 
 -15   1   7    15990.40    15502.64    162.16 o 
 -13   1   7    31116.92    32255.03    237.12 o 
 -11   1   7    53678.20    56109.11    381.34 o 
  -9   1   7    24475.62    24329.18    175.11 o 
  -7   1   7    31831.02    30105.34    231.44 o 
  -5   1   7    20871.14    18514.07    152.49 o 
  -3   1   7    48264.26    44315.20    702.93 o 
  -1   1   7    21072.45    18513.14    157.28 o 
   1   1   7     9709.17     8518.17    133.59 o 
   3   1   7    19200.86    18435.72    299.22 o 
   5   1   7     6863.06     6450.07    118.38 o 
   7   1   7     7461.31     7261.04    133.27 o 
   9   1   7    19778.68    19522.08    379.99 o 
  11   1   7     7671.38     7506.22    277.23 o 
  13   1   7      371.78      532.21    129.99 o 
  15   1   7     1575.98     1625.79    152.23 o 
  17   1   7      352.64      126.92    218.18 o 
  19   1   7     1473.69     1371.18    152.99 o 
  21   1   7      825.66      927.16    190.57 o 
 -30   2   7      113.68      302.15    230.45 o 
 -28   2   7       45.35       -9.97    173.70 o 
 -26   2   7       47.22      -36.04    167.56 o 
 -24   2   7       15.46       31.83    178.68 o 
 -22   2   7      330.79      432.14    110.43 o 
 -20   2   7        3.56       89.34    139.19 o 
 -18   2   7       68.51     -131.90    131.90 o 
 -16   2   7      307.12      345.10     89.72 o 
 -14   2   7       15.38      104.68    110.43 o 
 -12   2   7        4.92      -19.96     66.56 o 
 -10   2   7      254.12      175.51     55.81 o 
  -8   2   7     1548.28     1557.72     77.67 o 
  -6   2   7      123.55      111.93     46.06 o 
  -4   2   7      236.32      301.71     41.57 o 
  -2   2   7       10.19       18.61     56.75 o 
   0   2   7       12.00       59.59     47.98 o 
   2   2   7     1234.88     1165.27     61.62 o 
   4   2   7      281.68      125.38    136.12 o 
   6   2   7       63.04     -121.55    151.46 o 
   8   2   7     4698.37     4856.27    235.82 o 
  10   2   7      102.69      289.50    110.81 o 
  12   2   7      324.08      281.83    117.33 o 
  14   2   7       39.72       59.05    176.38 o 
  16   2   7      413.62      429.84    130.75 o 
  18   2   7       74.24     -116.57    238.88 o 
  20   2   7       57.99      111.96    253.45 o 
 -27   3   7     4869.19     4343.99    343.18 o 
 -25   3   7     7961.74     7566.42    372.70 o 
 -23   3   7     6220.25     6393.48    420.25 o 
 -21   3   7     8002.67     7867.80    341.26 o 
 -19   3   7     7314.78     7421.86    299.85 o 
 -17   3   7    13904.75    14666.19    392.26 o 
 -15   3   7    10800.34    11148.90    333.98 o 
 -13   3   7    14988.28    15638.21    374.24 o 
 -11   3   7    11680.06    12118.24    326.69 o 
  -9   3   7    13247.42    13697.62    336.66 o 
  -7   3   7     6775.14     6222.08    257.29 o 
  -5   3   7    10288.70     9480.17    287.58 o 
  -3   3   7     6136.48     5225.14    232.75 o 
  -1   3   7    16976.56    15000.17    356.98 o 
   1   3   7    15443.12    14625.93    369.64 o 
   3   3   7     4194.39     3923.36    222.40 o 
   5   3   7     4286.04     4089.39    258.06 o 
   7   3   7     2618.44     2510.76    224.70 o 
   9   3   7     1210.76     1135.37    143.79 o 
  11   3   7     1868.86     1852.01    153.38 o 
  13   3   7     5124.42     5190.63    300.62 o 
  15   3   7     1204.16     1415.66    186.35 o 
 -20   4   7      350.47      498.47    159.13 o 
 -18   4   7        0.66      236.58    208.97 o 
 -16   4   7       81.51      278.76    243.10 o 
 -14   4   7       10.73     -254.99    254.99 o 
 -12   4   7       71.52      -74.00    318.26 o 
 -10   4   7      543.10      442.87    159.89 o 
  -8   4   7      186.03      298.70    218.56 o 
  -6   4   7        2.01     -200.16    214.73 o 
  -4   4   7       64.34      223.55    184.43 o 
  -2   4   7      124.19      -54.83    208.97 o 
   0   4   7       57.23     -161.67    161.67 o 
   2   4   7     2175.58     1921.80    280.68 o 
   4   4   7      491.61      302.53    173.70 o 
   6   4   7      226.81      -24.16    226.61 o 
   8   4   7        7.76     -218.94    218.94 o 
  10   4   7        1.34      302.15    207.06 o 
 -34   0   8     2136.65     1880.39    229.68 o 
 -32   0   8     9248.89     8682.23    361.20 o 
 -30   0   8    10750.08    10505.10    351.61 o 
 -28   0   8    10830.52    10212.92    350.08 o 
 -26   0   8     4243.15     3914.16    243.10 o 
 -24   0   8     1316.49     1353.93    119.25 o 
 -22   0   8    11904.43    12110.95    314.42 o 
 -20   0   8    13189.98    13405.98    314.04 o 
 -18   0   8    10147.76    10229.50    178.26 o 
 -16   0   8    18959.24    21048.27    256.71 o 
 -14   0   8    13283.71    14322.92    476.42 o 
 -12   0   8    13501.20    16494.81    187.58 o 
 -10   0   8     3005.68     3020.23    224.12 o 
  -8   0   8     4673.68     4808.44    107.36 o 
  -6   0   8     4152.45     4041.40    107.55 o 
  -4   0   8     3339.58     3514.32    140.15 o 
  -2   0   8     1209.02      988.03    140.91 o 
   0   0   8    21892.51    22961.30    285.28 o 
   2   0   8      701.43      735.75     96.05 o 
   4   0   8     6350.61     6074.93    139.37 o 
   6   0   8     4781.03     4367.59    139.11 o 
   8   0   8     4322.60     4393.46    195.94 o 
  10   0   8     4738.93     4722.83    211.28 o 
  12   0   8      254.51      171.40    144.94 o 
  14   0   8     3626.53     3434.86    260.74 o 
  16   0   8     1664.84     1647.26    164.11 o 
  18   0   8     4712.43     4826.74    284.90 o 
  20   0   8     5149.59     5321.76    353.92 o 
  22   0   8     1934.34     1859.30    220.86 o 
 -33   1   8     1082.50     1211.67    184.43 o 
 -31   1   8       60.93       89.34    174.47 o 
 -29   1   8        6.74      -27.99    159.89 o 
 -27   1   8      442.22      262.27    202.46 o 
 -25   1   8        3.06      211.28    166.80 o 
 -23   1   8     8056.06     7829.84    289.11 o 
 -21   1   8      236.89       16.87    166.80 o 
 -19   1   8     5390.70     5542.62    228.91 o 
 -17   1   8      541.19      582.83    236.16 o 
 -15   1   8       33.01       86.91     46.79 o 
 -13   1   8      602.41      677.01     41.93 o 
 -11   1   8      220.54      314.52     38.43 o 
  -9   1   8      755.25      709.24     40.36 o 
  -7   1   8      241.21      219.34     56.57 o 
  -5   1   8     4317.28     4512.67     93.80 o 
  -3   1   8     5063.25     4884.99     91.36 o 
  -1   1   8     1041.56     1226.32     54.78 o 
   1   1   8        0.04      -26.65     52.34 o 
   3   1   8      148.00      218.19     46.73 o 
   5   1   8      317.06      154.81     54.08 o 
   7   1   8     7079.70     6995.48    251.54 o 
   9   1   8      376.47      293.71    113.50 o 
  11   1   8     4796.60     4341.31    263.81 o 
  13   1   8       11.81       61.35    172.93 o 
  15   1   8      326.47      322.86    138.81 o 
  17   1   8        0.64       -0.77    159.89 o 
  19   1   8       27.14       29.52    243.87 o 
  21   1   8      352.25      -84.36    277.99 o 
 -32   2   8     3793.42     3915.69    320.94 o 
 -30   2   8     2461.57     2195.19    208.21 o 
 -28   2   8     4199.91     4105.88    267.64 o 
 -26   2   8     5434.66     4652.28    288.35 o 
 -24   2   8     4723.52     5128.51    261.12 o 
 -22   2   8     3771.85     3976.27    230.83 o 
 -20   2   8     7558.74     7998.17    277.99 o 
 -18   2   8     2339.83     2702.87    183.28 o 
 -16   2   8     2540.10     2630.01    179.07 o 
 -14   2   8      764.99      969.72     94.71 o 
 -12   2   8     3990.18     4246.33    196.42 o 
 -10   2   8     2597.51     2700.06     93.75 o 
  -8   2   8     1875.80     1984.38    132.20 o 
  -6   2   8      291.94      297.89     45.15 o 
  -4   2   8       68.91      -21.25     62.89 o 
  -2   2   8      182.41      119.25     57.88 o 
   0   2   8     1175.23     1231.95     51.60 o 
   2   2   8      349.22      118.48    141.11 o 
   4   2   8       48.99       84.36    138.81 o 
   6   2   8       80.81       28.76    148.01 o 
   8   2   8     3710.30     3929.11    222.01 o 
  10   2   8     2528.10     2727.02    215.49 o 
  12   2   8     1963.30     1878.09    162.20 o 
  14   2   8     2106.88     2274.95    150.31 o 
  16   2   8     2458.70     2814.45    231.98 o 
  18   2   8      719.39     1033.37    175.23 o 
 -27   3   8        0.84     -206.67    243.10 o 
 -25   3   8        8.31       92.79    216.64 o 
 -23   3   8       75.36      205.52    321.32 o 
 -21   3   8       42.80      298.32    225.08 o 
 -19   3   8      133.84      178.68    167.18 o 
 -17   3   8      393.13      371.17    118.48 o 
 -15   3   8        5.76     -144.94    144.94 o 
 -13   3   8        3.64      -88.96    138.42 o 
 -11   3   8        1.99       64.80    123.85 o 
  -9   3   8        3.94       -8.44    123.08 o 
  -7   3   8       44.85       40.64    129.22 o 
  -5   3   8       60.17      -21.47    135.35 o 
  -3   3   8       42.76      -41.03    120.40 o 
  -1   3   8        5.77      -65.18    124.62 o 
   1   3   8       37.24      188.65    125.77 o 
   3   3   8        3.69      -32.21    157.59 o 
   5   3   8      533.72      688.27    125.77 o 
   7   3   8       54.46       76.69    176.38 o 
   9   3   8       43.74     -101.61    153.38 o 
  11   3   8       65.10       99.69    168.33 o 
  13   3   8       20.96      -49.85    239.27 o 
  15   3   8       40.16      152.61    170.63 o 
 -20   4   8      900.69      807.52    172.16 o 
 -18   4   8     1628.78     1551.01    186.35 o 
 -16   4   8      202.10      258.06    194.40 o 
 -14   4   8      197.95     -191.72    246.17 o 
 -12   4   8     1596.41     1897.26    332.06 o 
 -10   4   8      898.85      936.36    180.98 o 
  -8   4   8      718.59      506.91    170.63 o 
  -6   4   8      215.33       56.75    228.15 o 
  -4   4   8       22.49      103.15    223.55 o 
  -2   4   8      289.42      259.59    408.36 o 
   0   4   8     1232.58      971.71    142.17 o 
   2   4   8       35.86     -118.10    246.94 o 
   4   4   8      149.75      -95.86    206.67 o 
   6   4   8      390.79     -165.65    230.06 o 
   8   4   8      179.64      204.76    220.86 o 
 -33   1   9      178.04     -194.79    264.96 o 
 -31   1   9      349.16      320.94    127.30 o 
 -29   1   9       28.43       62.88    160.66 o 
 -27   1   9      409.66      485.05    133.44 o 
 -25   1   9      475.90      364.65    129.60 o 
 -23   1   9     1954.43     1733.15    138.04 o 
 -21   1   9     9965.69    10206.79    296.02 o 
 -19   1   9     4283.95     4500.82    210.13 o 
 -17   1   9     2928.91     2926.24     93.55 o 
 -15   1   9    10852.60    11681.55    148.03 o 
 -13   1   9     3937.62     3903.98     91.28 o 
 -11   1   9    13698.76    13407.51    146.31 o 
  -9   1   9    21095.89    20795.00    237.13 o 
  -7   1   9    12874.28    11904.86    150.97 o 
  -5   1   9    19059.29    16704.51    159.38 o 
  -3   1   9    12070.59    10277.65    221.90 o 
  -1   1   9    27644.98    24956.04    201.96 o 
   1   1   9    20940.67    18698.99    186.34 o 
   3   1   9    17814.00    16341.24    223.73 o 
   5   1   9    22308.99    21797.03    389.57 o 
   7   1   9    13560.57    13173.85    343.95 o 
   9   1   9     5307.85     5512.33    271.86 o 
  11   1   9    17799.32    17005.18    418.72 o 
  13   1   9    10388.70     9839.84    349.31 o 
  15   1   9     8352.14     8507.00    332.44 o 
  17   1   9    10522.06    11088.70    393.03 o 
  19   1   9     4653.17     4875.44    347.01 o 
 -32   2   9      195.96      560.97    180.60 o 
 -30   2   9        7.10      113.50    240.42 o 
 -28   2   9      859.94      778.77    134.59 o 
 -26   2   9        5.54     -113.88    186.35 o 
 -24   2   9      164.83      129.60    177.53 o 
 -22   2   9       42.00      181.75    146.47 o 
 -20   2   9     1299.13     1465.51    121.93 o 
 -18   2   9       15.23      -39.49    126.92 o 
 -16   2   9       11.58       77.84    125.38 o 
 -14   2   9      206.90      279.91     82.44 o 
 -12   2   9        9.90       63.65     74.77 o 
 -10   2   9       68.31       82.86     59.48 o 
  -8   2   9      290.26      214.55     51.49 o 
  -6   2   9      470.12      471.66     53.59 o 
  -4   2   9      509.71      472.84     52.92 o 
  -2   2   9       31.71     -123.85    123.85 o 
   0   2   9      501.61      401.92    180.22 o 
   2   2   9        0.34      -26.46    134.97 o 
   4   2   9        4.46       -2.30    148.77 o 
   6   2   9       67.32      200.54    156.83 o 
   8   2   9        0.30      146.47    147.62 o 
  10   2   9       22.98        2.30    180.60 o 
  12   2   9       22.63       35.28    169.10 o 
  14   2   9      227.04      227.00    177.53 o 
  16   2   9       94.18      194.40    237.73 o 
  18   2   9      135.92      -21.47    261.89 o 
 -27   3   9       82.92     -189.80    228.91 o 
 -25   3   9     1885.33     1619.27    202.46 o 
 -23   3   9      553.41     -189.80    328.61 o 
 -21   3   9      638.18      827.08    154.53 o 
 -19   3   9     1026.79      885.36    141.49 o 
 -17   3   9     2972.59     2812.92    234.67 o 
 -15   3   9     1388.12     1395.34    134.59 o 
 -13   3   9     6188.12     6224.76    256.90 o 
 -11   3   9     5734.53     5873.53    254.60 o 
  -9   3   9     6709.99     6750.08    268.79 o 
  -7   3   9     9751.75     9364.37    306.75 o 
  -5   3   9     4225.38     3780.33    212.43 o 
  -3   3   9     6664.08     6323.69    254.60 o 
  -1   3   9     8055.21     6571.39    275.69 o 
   1   3   9     9326.14     7996.26    316.72 o 
   3   3   9     6231.87     5646.54    287.96 o 
   5   3   9    10462.05     9881.63    358.52 o 
   7   3   9     6534.49     6373.16    309.05 o 
   9   3   9     7292.40     7130.07    333.59 o 
  11   3   9     4068.79     3955.18    306.75 o 
  13   3   9     6457.01     6898.47    371.55 o 
 -20   4   9       58.27      146.09    223.93 o 
 -18   4   9      215.99      248.09    209.36 o 
 -16   4   9      517.92      519.94    150.31 o 
 -14   4   9     1422.54     1350.09    181.37 o 
 -12   4   9       35.43      178.30    226.23 o 
 -10   4   9       38.85      114.27    463.96 o 
  -8   4   9       10.11      188.27    463.20 o 
  -6   4   9       29.20     -122.32    463.96 o 
  -4   4   9        2.41      281.06    463.58 o 
  -2   4   9      627.62      117.72    239.27 o 
   0   4   9      112.60       44.97    163.32 o 
   2   4   9        2.19     -215.49    215.49 o 
   4   4   9      228.08      304.07    155.68 o 
   6   4   9        2.84       21.47    210.89 o 
 -34   0  10     5431.67     4732.03    356.60 o 
 -32   0  10     1030.22     1175.63    138.42 o 
 -30   0  10    11873.42    11633.19    371.55 o 
 -28   0  10     7530.36     7077.92    326.31 o 
 -26   0  10     8770.72     8916.13    321.71 o 
 -24   0  10    21316.89    20573.09    414.88 o 
 -22   0  10    34535.07    34256.14    488.50 o 
 -20   0  10    11603.48    11464.47    291.41 o 
 -18   0  10    13724.71    13440.67    207.69 o 
 -16   0  10    15914.22    14966.92    202.26 o 
 -14   0  10    29577.71    29052.29    264.35 o 
 -12   0  10    40904.11    41507.69    431.61 o 
 -10   0  10    27737.34    26316.98   1044.68 o 
  -8   0  10    46224.56    42974.78    424.99 o 
  -6   0  10    26199.25    23629.19    232.76 o 
  -4   0  10    49629.86    45946.82    456.28 o 
  -2   0  10     6833.79     5641.68    279.91 o 
   0   0  10    11389.82     9534.55    167.22 o 
   2   0  10    16691.22    15552.26    301.96 o 
   4   0  10     9171.03     9056.85    250.39 o 
   6   0  10     9046.20     8597.49    265.72 o 
   8   0  10    49874.44    50111.77    611.20 o 
  10   0  10     4650.22     4896.53    233.13 o 
  12   0  10      716.86      657.98    139.19 o 
  14   0  10     3609.11     4001.20    248.09 o 
  16   0  10     2259.23     1899.18    163.73 o 
  18   0  10     1674.17     1401.86    213.58 o 
 -35   1  10        0.83      -91.64    258.06 o 
 -33   1  10      201.01      -62.12    265.72 o 
 -31   1  10      270.84      215.88    170.25 o 
 -29   1  10       65.76       46.01    197.86 o 
 -27   1  10       28.85      -40.64    182.90 o 
 -25   1  10       77.13      160.66    168.33 o 
 -23   1  10     2076.99     2021.88    145.71 o 
 -21   1  10      283.70      219.71    153.38 o 
 -19   1  10      178.05      278.38     97.01 o 
 -17   1  10      648.58      611.50     50.24 o 
 -15   1  10     1431.15     1647.22     79.74 o 
 -13   1  10      286.42      273.74     39.76 o 
 -11   1  10     7667.21     8349.34    124.31 o 
  -9   1  10        6.17       68.89     91.25 o 
  -7   1  10        0.38      -71.56     71.56 o 
  -5   1  10      434.40      423.51     40.39 o 
  -3   1  10     1855.58     1782.30     76.98 o 
  -1   1  10      193.92       73.18     57.93 o 
   1   1  10     5428.82     5359.96    116.35 o 
   3   1  10      229.37       38.34    156.83 o 
   5   1  10      898.21     1225.09    124.23 o 
   7   1  10      714.49      457.06    141.11 o 
   9   1  10       36.30      414.12    127.30 o 
  11   1  10       14.01      146.86    179.07 o 
  13   1  10     1543.06     1837.44    139.19 o 
  15   1  10       62.05      128.07    169.48 o 
  17   1  10       31.01      107.75    241.57 o 
 -32   2  10     5329.78     4839.78    365.42 o 
 -30   2  10     4780.94     5018.46    340.11 o 
 -28   2  10     6629.57     6326.76    305.22 o 
 -26   2  10    12440.05    11967.93    382.29 o 
 -24   2  10     9058.57     8581.39    329.37 o 
 -22   2  10     2397.88     2177.17    202.46 o 
 -20   2  10    19422.56    20413.96    412.96 o 
 -18   2  10    22543.60    23213.84    424.47 o 
 -16   2  10    13840.32    14222.17    327.07 o 
 -14   2  10    20216.18    20358.74    377.30 o 
 -12   2  10    18405.97    19018.24    363.50 o 
 -10   2  10    13307.78    12602.52    296.02 o 
  -8   2  10    14623.26    13860.20    304.45 o 
  -6   2  10    21730.45    19430.44    363.12 o 
  -4   2  10    14962.78    13769.71    316.34 o 
  -2   2  10    20870.62    19133.27    374.62 o 
   0   2  10    10611.62     9712.99    204.37 o 
   2   2  10    10457.19    10246.67    309.82 o 
   4   2  10     7519.93     7316.42    281.44 o 
   6   2  10     9103.97     9456.01    316.72 o 
   8   2  10     3381.63     3519.21    246.55 o 
  10   2  10     3941.91     3944.06    269.17 o 
  12   2  10     5545.90     5709.04    299.85 o 
  14   2  10     1911.42     2072.11    197.86 o 
  16   2  10     1052.51      907.60    197.86 o 
 -27   3  10      195.10     -187.89    256.14 o 
 -25   3  10       27.56      -49.46    238.88 o 
 -23   3  10      703.81      272.63    344.71 o 
 -21   3  10       28.61      272.24    207.06 o 
 -19   3  10       11.29      197.86    174.47 o 
 -17   3  10      860.05      704.76    132.29 o 
 -15   3  10      513.55      521.09    126.15 o 
 -13   3  10       18.46      -61.73    146.86 o 
 -11   3  10      675.26      683.67    115.42 o 
  -9   3  10       19.64       -6.14    132.67 o 
  -7   3  10       31.80       39.11    100.08 o 
  -5   3  10       85.13      106.60    124.62 o 
  -3   3  10       43.62      184.82     98.93 o 
  -1   3  10       15.32        8.82    156.44 o 
   1   3  10       28.78       -2.30    177.15 o 
   3   3  10       40.89     -140.34    172.16 o 
   5   3  10        3.98       26.84    154.91 o 
   7   3  10       17.00     -162.96    178.30 o 
   9   3  10      173.85      237.73    223.16 o 
  11   3  10       45.65      184.05    243.10 o 
 -20   4  10     1919.09     2074.41    187.89 o 
 -18   4  10     4070.57     4455.19    307.90 o 
 -16   4  10    13050.97    14188.81    443.64 o 
 -14   4  10     6439.37     6661.89    348.55 o 
 -12   4  10     3063.66     2888.07    288.73 o 
 -10   4  10     5893.13     6036.88    347.01 o 
  -8   4  10     3209.26     3231.63    206.67 o 
  -6   4  10     4288.34     3950.20    312.89 o 
  -4   4  10     8091.83     6776.92    363.88 o 
  -2   4  10     5642.35     5613.56    304.07 o 
   0   4  10     3877.11     3922.45    207.70 o 
   2   4  10     3705.67     3737.77    298.32 o 
   4   4  10     2788.19     2523.80    208.97 o 
 -35   1  11     4426.51     4612.02    354.68 o 
 -33   1  11     8938.47     9231.70    396.48 o 
 -31   1  11     7083.10     6760.05    314.80 o 
 -29   1  11     6472.90     6776.53    313.65 o 
 -27   1  11     4628.20     4081.72    271.09 o 
 -25   1  11     4436.29     4566.39    246.17 o 
 -23   1  11     7920.62     8386.60    287.20 o 
 -21   1  11    11595.21    12362.10    320.56 o 
 -19   1  11    11485.21    11644.69    297.55 o 
 -17   1  11    11720.87    11911.21    162.64 o 
 -15   1  11     5578.90     5618.67    118.63 o 
 -13   1  11      803.25      703.95     46.20 o 
 -11   1  11     7334.25     7317.88    231.08 o 
  -9   1  11     4907.25     4456.37    105.46 o 
  -7   1  11     2360.20     1986.19     79.47 o 
  -5   1  11       60.96      -69.85     74.21 o 
  -3   1  11     1963.78     1803.67     81.89 o 
  -1   1  11     3105.37     3397.48    102.72 o 
   1   1  11      237.94      124.23    150.69 o 
   3   1  11      219.56      240.03    177.53 o 
   5   1  11       51.34      -54.07    174.85 o 
   7   1  11     1939.48     1837.06    156.06 o 
   9   1  11      325.07      129.22    186.35 o 
  11   1  11      202.39      285.28    137.65 o 
  13   1  11      984.32      745.41    140.72 o 
  15   1  11     1300.41     1108.52    195.55 o 
  17   1  11      854.78      626.54    197.47 o 
 -32   2  11       37.35      -21.09    231.98 o 
 -30   2  11       96.04      564.04    159.13 o 
 -28   2  11      124.99      171.78    167.56 o 
 -26   2  11        0.49        1.15    180.60 o 
 -24   2  11     5041.71     4711.33    272.63 o 
 -22   2  11      447.90      191.72    150.69 o 
 -20   2  11     3542.90     3267.68    218.18 o 
 -18   2  11       40.96     -141.49    141.49 o 
 -16   2  11        1.25       64.03    123.47 o 
 -14   2  11      604.63      559.06     92.41 o 
 -12   2  11     3659.68     3724.74    190.19 o 
 -10   2  11        0.05       24.16    105.45 o 
  -8   2  11      160.80       71.32    112.35 o 
  -6   2  11       30.47      107.36    106.60 o 
  -4   2  11      208.82      244.25     85.51 o 
  -2   2  11       20.67     -115.80    115.80 o 
   0   2  11      466.44      421.83     74.25 o 
   2   2  11       21.23       57.90    142.26 o 
   4   2  11      401.25      408.75    116.18 o 
   6   2  11      498.30      260.74    184.05 o 
   8   2  11        1.20     -120.78    185.20 o 
  10   2  11        2.49      133.05    166.80 o 
  12   2  11      537.92      519.94    133.82 o 
  14   2  11      462.72      292.56    272.24 o 
 -27   3  11     4936.44     4687.55    336.66 o 
 -25   3  11     5143.69     5349.75    328.61 o 
 -23   3  11     7361.80     8788.44    429.84 o 
 -21   3  11     3933.55     3664.15    292.56 o 
 -19   3  11     1327.08     1342.42    153.38 o 
 -17   3  11      439.67      788.74    126.15 o 
 -15   3  11     1584.53     1592.43    140.72 o 
 -13   3  11    10962.42    11174.97    354.68 o 
 -11   3  11     3112.32     3297.58    227.00 o 
  -9   3  11     1539.52     1705.16    132.67 o 
  -7   3  11      579.82      702.08    111.96 o 
  -5   3  11      533.70      663.73    116.95 o 
  -3   3  11       17.65       32.59    151.08 o 
  -1   3  11      444.64      114.27    120.02 o 
   1   3  11       16.64      120.40    169.48 o 
   3   3  11      289.21      306.75    115.80 o 
   5   3  11        5.90       37.19    154.91 o 
   7   3  11      136.62      164.88    167.56 o 
   9   3  11      113.32       42.18    229.30 o 
  11   3  11      605.13      616.57    192.10 o 
 -20   4  11       51.38      -12.65    214.73 o 
 -18   4  11      461.44      -19.17    236.58 o 
 -16   4  11        4.48       21.47    210.89 o 
 -14   4  11      133.37      103.91    193.64 o 
 -12   4  11      163.11      279.53    139.96 o 
 -10   4  11       59.13       83.59    229.68 o 
  -8   4  11       44.46        1.53    236.97 o 
  -6   4  11      180.61      -62.12    205.91 o 
  -4   4  11      227.96     -217.79    217.79 o 
  -2   4  11       27.53      236.58    186.74 o 
   0   4  11       17.06     -148.24    148.24 o 
   2   4  11       11.27       44.48    215.49 o 
 -36   0  12      129.07      396.86    270.71 o 
 -34   0  12       33.38      -94.33    248.47 o 
 -32   0  12      396.61      343.18    129.99 o 
 -30   0  12       12.09     -209.36    209.36 o 
 -28   0  12      360.18      146.09    200.92 o 
 -26   0  12      242.03      295.25    139.57 o 
 -24   0  12      733.61      683.29    132.67 o 
 -22   0  12     1219.66     1322.10    131.52 o 
 -20   0  12     1634.06     1877.32    126.92 o 
 -18   0  12      138.38      202.07    105.05 o 
 -16   0  12     7561.71     7291.91    169.05 o 
 -14   0  12     3969.94     3974.62    132.70 o 
 -12   0  12     9183.82     8565.88    355.64 o 
 -10   0  12     2119.84     1977.30    114.84 o 
  -8   0  12     7019.91     6466.34    150.74 o 
  -6   0  12     6405.12     5438.66    146.02 o 
  -4   0  12    14258.89    12466.04    202.67 o 
  -2   0  12     8222.73     7431.32    174.84 o 
   0   0  12    19084.46    18635.21    355.64 o 
   2   0  12    18181.91    18338.78    367.72 o 
   4   0  12     7385.49     7217.49    266.87 o 
   6   0  12     5324.14     5328.67    254.99 o 
   8   0  12     5318.20     5250.06    279.91 o 
  10   0  12    10380.53    10248.97    365.42 o 
  12   0  12     5630.50     5723.99    301.38 o 
  14   0  12     9831.48     9570.66    408.36 o 
  16   0  12     7332.87     7293.41    410.66 o 
 -35   1  12        3.85      191.34    268.41 o 
 -33   1  12      122.92      -77.84    254.99 o 
 -31   1  12      339.59      206.29    190.95 o 
 -29   1  12      760.50      639.19    149.16 o 
 -27   1  12      189.20     -149.16    193.64 o 
 -25   1  12        0.19       54.07    166.41 o 
 -23   1  12      318.50      277.23    112.73 o 
 -21   1  12      210.97      196.32    110.81 o 
 -19   1  12     1493.61     1424.10    123.47 o 
 -17   1  12       11.34       60.97    128.45 o 
 -15   1  12       51.92      116.57     47.98 o 
 -13   1  12       18.66        0.78     61.17 o 
 -11   1  12        4.90      -21.59     59.32 o 
  -9   1  12        0.04      -11.37     59.07 o 
  -7   1  12      680.66      573.19     53.76 o 
  -5   1  12      469.72      424.70    134.63 o 
  -3   1  12      125.36      138.42    121.55 o 
  -1   1  12     1144.19     1075.17    113.11 o 
   1   1  12        2.18      205.91    107.75 o 
   3   1  12        0.11       95.09    176.00 o 
   5   1  12      162.73      238.12    130.75 o 
   7   1  12       59.05      -94.71    184.05 o 
   9   1  12     3359.40     3640.38    246.94 o 
  11   1  12      417.65      455.14    121.93 o 
  13   1  12     1144.73     1224.32    181.75 o 
  15   1  12       42.17     -166.41    252.30 o 
 -32   2  12       10.18       79.76    252.30 o 
 -30   2  12     1035.23     1066.73    188.27 o 
 -28   2  12       91.55      200.16    169.10 o 
 -26   2  12      211.28      263.81    128.07 o 
 -24   2  12      426.47      514.96    132.29 o 
 -22   2  12      775.31      759.98    131.14 o 
 -20   2  12      657.44      598.17    113.88 o 
 -18   2  12      755.99      622.71    103.91 o 
 -16   2  12       50.53     -105.83    125.77 o 
 -14   2  12     5330.85     5427.21    225.08 o 
 -12   2  12     5743.73     5870.08    233.90 o 
 -10   2  12     6195.56     6068.70    231.21 o 
  -8   2  12     3816.55     3821.36    194.02 o 
  -6   2  12     3821.68     3469.75    200.92 o 
  -4   2  12     4724.10     4657.65    214.73 o 
  -2   2  12    15669.62    14691.50    350.85 o 
   0   2  12     6018.37     5568.22    176.97 o 
   2   2  12     3107.47     2899.19    234.67 o 
   4   2  12    10505.49     9433.39    352.38 o 
   6   2  12     6059.74     5782.27    291.41 o 
   8   2  12     5484.29     5453.28    288.73 o 
  10   2  12     7727.73     7602.46    347.78 o 
  12   2  12     5849.63     5560.26    347.78 o 
 -27   3  12       17.84       29.91    243.48 o 
 -25   3  12      341.91      394.56    152.99 o 
 -23   3  12       17.16     -251.54    251.54 o 
 -21   3  12     1749.23     1514.59    189.80 o 
 -19   3  12     1719.84     1546.41    168.33 o 
 -17   3  12      543.86      621.17    126.15 o 
 -15   3  12     2490.40     2853.56    224.70 o 
 -13   3  12       33.75       97.78    154.91 o 
 -11   3  12      106.28      -48.70    166.41 o 
  -9   3  12      529.16      356.98    121.55 o 
  -7   3  12      245.81     -107.75    176.00 o 
  -5   3  12       45.92     -161.43    161.43 o 
  -3   3  12      662.58      565.19    125.38 o 
  -1   3  12       53.50      235.82    117.33 o 
   1   3  12       22.55      149.54    157.98 o 
   3   3  12       29.85      137.65    173.31 o 
   5   3  12      115.66      261.51    118.48 o 
   7   3  12      129.37      238.12    230.45 o 
   9   3  12        9.95      232.75    169.10 o 
 -20   4  12       28.38       82.06    210.51 o 
 -18   4  12      572.94      449.01    164.11 o 
 -16   4  12      608.18      875.01    156.83 o 
 -14   4  12      391.89       75.15    223.93 o 
 -12   4  12     1040.31     1143.80    167.18 o 
 -10   4  12     1986.36     2171.04    171.78 o 
  -8   4  12     2236.66     1901.48    183.28 o 
  -6   4  12     2131.66     1758.07    177.53 o 
  -4   4  12     1408.44     1370.80    164.88 o 
  -2   4  12     1984.11     2095.88    173.31 o 
   0   4  12     2927.20     2964.41    163.73 o 
 -35   1  13      708.21      540.27    189.04 o 
 -33   1  13     2505.26     2303.71    212.43 o 
 -31   1  13     6343.47     5922.23    308.67 o 
 -29   1  13     6206.81     5937.18    284.51 o 
 -27   1  13     5326.57     5179.89    278.76 o 
 -25   1  13     8435.44     8699.10    312.89 o 
 -23   1  13    18607.10    18272.45    397.24 o 
 -21   1  13    10551.57    10443.75    308.29 o 
 -19   1  13    11615.37    11530.81    307.90 o 
 -17   1  13    15816.84    15585.30    341.26 o 
 -15   1  13    13446.47    12551.14    311.35 o 
 -13   1  13    13382.49    13135.50    302.53 o 
 -11   1  13    32408.78    30958.21    392.43 o 
  -9   1  13    22466.17    20543.95    367.34 o 
  -7   1  13    19631.92    18679.66    360.05 o 
  -5   1  13    15968.12    15685.76    328.99 o 
  -3   1  13    11073.89    10175.73    283.36 o 
  -1   1  13    11767.55    10604.03    313.27 o 
   1   1  13    10604.57     9637.76    337.43 o 
   3   1  13     9712.60     8792.66    320.17 o 
   5   1  13    11870.79    11436.10    372.70 o 
   7   1  13    12806.91    13316.10    402.23 o 
   9   1  13     3329.14     3468.98    248.09 o 
  11   1  13     1683.68     1780.70    151.46 o 
  13   1  13     2235.22     2266.51    213.58 o 
 -32   2  13      344.78      453.99    179.07 o 
 -30   2  13        6.90      353.53    239.65 o 
 -28   2  13       70.08     -152.99    172.93 o 
 -26   2  13       81.45      -27.99    171.01 o 
 -24   2  13      928.90      853.54    138.04 o 
 -22   2  13      115.11       49.08    163.35 o 
 -20   2  13        0.49     -144.94    144.94 o 
 -18   2  13       17.73     -133.82    133.82 o 
 -16   2  13     4282.65     4396.14    219.71 o 
 -14   2  13        3.52       20.32    125.38 o 
 -12   2  13     7014.02     7008.90    256.52 o 
 -10   2  13       30.56      -44.86    120.02 o 
  -8   2  13       18.87      -93.18    118.87 o 
  -6   2  13        2.23     -118.87    118.87 o 
  -4   2  13       28.30      134.97    123.85 o 
  -2   2  13      534.54      457.44     97.39 o 
   0   2  13      110.25      116.42    116.24 o 
   2   2  13       63.03     -178.30    178.30 o 
   4   2  13      306.87      295.63    201.31 o 
   6   2  13       15.84     -102.38    169.10 o 
   8   2  13     1205.18     1215.89    146.09 o 
  10   2  13       16.71     -237.35    237.35 o 
  12   2  13     1758.95     1783.00    203.99 o 
 -27   3  13     5130.61     5059.87    338.19 o 
 -25   3  13     2034.92     2094.73    193.25 o 
 -23   3  13      378.17      338.19    245.79 o 
 -21   3  13     9306.42     8956.77    394.56 o 
 -19   3  13    11169.89    11273.52    384.97 o 
 -17   3  13    12247.46    12412.72    384.59 o 
 -15   3  13     9363.46     9732.47    341.26 o 
 -13   3  13     6458.46     6710.97    292.18 o 
 -11   3  13     2729.58     2570.58    228.91 o 
  -9   3  13     7392.72     7735.90    307.14 o 
  -7   3  13     9493.01     8909.23    333.59 o 
  -5   3  13    12282.01    11188.01    376.92 o 
  -3   3  13     7602.66     7120.10    340.88 o 
  -1   3  13     4582.91     4423.36    291.80 o 
   1   3  13     7658.15     7225.16    326.69 o 
   3   3  13     5092.17     5262.33    292.56 o 
   5   3  13     3656.26     3415.30    318.26 o 
   7   3  13      970.27      460.89    189.04 o 
 -18   4  13      895.59     1005.38    168.71 o 
 -16   4  13       69.40       55.98    215.88 o 
 -14   4  13        3.30     -211.66    211.66 o 
 -12   4  13       62.86      283.75    144.17 o 
 -10   4  13       21.37      113.50    142.26 o 
  -8   4  13        4.46     -211.66    211.66 o 
  -6   4  13      209.21      389.96    137.27 o 
  -4   4  13        0.44      123.47    199.77 o 
  -2   4  13      167.12      273.78    151.46 o 
 -36   0  14    10356.83     9829.87    448.24 o 
 -34   0  14     7840.84     7154.22    398.78 o 
 -32   0  14     3833.77     3613.92    266.49 o 
 -30   0  14     7563.56     8411.14    324.39 o 
 -28   0  14     4936.01     4774.59    279.91 o 
 -26   0  14    13674.40    13107.89    373.85 o 
 -24   0  14     4904.31     5230.89    274.54 o 
 -22   0  14     8130.23     7911.52    294.87 o 
 -20   0  14    15345.96    13979.45    350.08 o 
 -18   0  14    19646.58    18588.79    377.30 o 
 -16   0  14     4428.60     4261.55    217.41 o 
 -14   0  14     8375.92     7474.78    257.67 o 
 -12   0  14     4168.79     3916.07    203.99 o 
 -10   0  14     6078.25     5848.61    228.15 o 
  -8   0  14     4100.34     3619.29    213.19 o 
  -6   0  14     1472.31     1369.65    125.38 o 
  -4   0  14     7255.09     7163.04    268.79 o 
  -2   0  14     2090.38     2060.99    205.91 o 
   0   0  14     1961.97     2159.90    261.31 o 
   2   0  14       46.11       65.57    144.17 o 
   4   0  14       60.52      216.26    181.37 o 
   6   0  14        2.20      189.42    130.37 o 
   8   0  14      248.36      -45.63    171.40 o 
  10   0  14      283.37       48.70    187.12 o 
  12   0  14       95.88      -56.75    263.81 o 
 -35   1  14       40.17     -264.57    264.57 o 
 -33   1  14       17.76       66.72    236.20 o 
 -31   1  14       17.41       30.29    172.16 o 
 -29   1  14      585.56      466.65    128.84 o 
 -27   1  14      294.74      346.63    133.82 o 
 -25   1  14     1175.34      855.84    141.49 o 
 -23   1  14      289.74      335.89    114.65 o 
 -21   1  14      718.89      508.44    122.32 o 
 -19   1  14       54.14       64.03    150.69 o 
 -17   1  14      240.81      163.35    152.23 o 
 -15   1  14     1526.40     1511.14    119.25 o 
 -13   1  14     4856.49     4908.80    221.24 o 
 -11   1  14       19.59     -105.06    132.29 o 
  -9   1  14       74.31     -143.02    143.02 o 
  -7   1  14       16.05      218.56     96.24 o 
  -5   1  14        2.63      -11.50    140.72 o 
  -3   1  14      158.57      283.75    102.38 o 
  -1   1  14      436.70      366.95    112.73 o 
   1   1  14      301.16      332.44    136.12 o 
   3   1  14        8.05     -185.20    185.20 o 
   5   1  14      319.60      296.78    136.50 o 
   7   1  14       21.42      159.51    166.03 o 
   9   1  14        0.16       59.43    169.10 o 
  11   1  14       40.42      174.08    250.77 o 
 -32   2  14     4180.65     3411.85    340.88 o 
 -30   2  14     3746.74     4128.11    321.32 o 
 -28   2  14     7526.28     7267.34    330.53 o 
 -26   2  14     6099.38     6023.07    296.78 o 
 -24   2  14     7834.81     8020.41    325.54 o 
 -22   2  14     7916.08     8043.42    310.20 o 
 -20   2  14     7121.20     7686.82    294.10 o 
 -18   2  14      980.49      961.28    117.33 o 
 -16   2  14     6456.95     5852.83    266.11 o 
 -14   2  14    12832.99    12681.89    336.28 o 
 -12   2  14     4733.14     4260.78    226.23 o 
 -10   2  14     2744.35     2537.99    185.20 o 
  -8   2  14     3576.45     3137.69    192.87 o 
  -6   2  14      973.80      997.33    115.03 o 
  -4   2  14     1044.87     1216.27    110.05 o 
  -2   2  14     4201.21     3557.56    251.54 o 
   0   2  14      367.48      404.58     89.01 o 
   2   2  14      265.17     -111.96    194.40 o 
   4   2  14        3.60       57.13    167.56 o 
   6   2  14        6.94     -161.43    174.47 o 
   8   2  14      196.41      248.09    238.88 o 
  10   2  14      273.96     -247.70    247.70 o 
 -27   3  14       28.09     -247.70    247.70 o 
 -25   3  14        0.35     -158.36    237.35 o 
 -23   3  14        3.24      205.14    228.91 o 
 -21   3  14      361.74      228.53    350.08 o 
 -19   3  14        2.03      122.70    217.03 o 
 -17   3  14        4.34     -215.88    215.88 o 
 -15   3  14        4.68      243.10    206.29 o 
 -13   3  14        2.61     -132.29    185.58 o 
 -11   3  14      161.78       36.81    187.50 o 
  -9   3  14       91.80      197.09    113.11 o 
  -7   3  14      257.84      396.86    150.31 o 
  -5   3  14      101.59     -163.73    211.28 o 
  -3   3  14       21.71      -49.46    241.18 o 
  -1   3  14      486.73     -237.73    272.24 o 
   1   3  14      195.42      -10.35    237.35 o 
   3   3  14      454.25      282.21    249.62 o 
   5   3  14      318.31      432.90    165.26 o 
 -16   4  14     2942.51     3177.18    288.35 o 
 -14   4  14     1596.43     1561.37    180.60 o 
 -12   4  14     2920.33     3288.00    288.35 o 
 -10   4  14      819.95      723.17    162.96 o 
  -8   4  14      309.83      101.61    215.49 o 
  -6   4  14     1244.32      995.79    172.16 o 
 -35   1  15      231.96      279.53    266.87 o 
 -33   1  15     1500.74     1613.90    199.01 o 
 -31   1  15      414.63      480.83    131.52 o 
 -29   1  15      699.68      569.41    132.29 o 
 -27   1  15        4.07      -95.86    190.19 o 
 -25   1  15       32.16      120.78    173.70 o 
 -23   1  15      222.23       84.36    159.51 o 
 -21   1  15        0.96      -42.18    151.08 o 
 -19   1  15        8.02      -95.86    158.74 o 
 -17   1  15      200.85      189.42    146.47 o 
 -15   1  15     7821.14     7931.84    276.08 o 
 -13   1  15     1350.48     1564.43    119.25 o 
 -11   1  15       71.73      127.30    132.67 o 
  -9   1  15     2572.03     2317.13    189.04 o 
  -7   1  15     1618.34     1878.86    175.62 o 
  -5   1  15     4480.33     4401.89    228.53 o 
  -3   1  15     6998.52     5702.52    263.42 o 
  -1   1  15     5965.85     6006.59    273.01 o 
   1   1  15     3231.17     3642.68    262.27 o 
   3   1  15     3312.39     3049.50    257.67 o 
   5   1  15     3432.16     3945.21    247.70 o 
   7   1  15     5526.90     5903.83    313.65 o 
   9   1  15     2288.63     2352.79    204.76 o 
  11   1  15     3160.05     3371.97    317.49 o 
 -32   2  15       14.22     -228.15    250.77 o 
 -30   2  15       96.75      130.75    246.17 o 
 -28   2  15        6.28      268.02    180.22 o 
 -26   2  15       36.91      169.10    167.56 o 
 -24   2  15      167.12      -87.42    188.65 o 
 -22   2  15      330.90      111.20    178.30 o 
 -20   2  15       75.11      166.03    118.10 o 
 -18   2  15       13.15     -119.63    163.73 o 
 -16   2  15     1060.92      965.89    116.18 o 
 -14   2  15       46.29       30.68    137.27 o 
 -12   2  15        2.29        1.53    133.44 o 
 -10   2  15      493.40      505.37     99.31 o 
  -8   2  15      375.51      176.00    142.64 o 
  -6   2  15        3.11     -170.25    170.25 o 
  -4   2  15     1073.66      623.86    127.30 o 
  -2   2  15      130.17     -181.75    181.75 o 
   0   2  15        1.92      -22.29    129.46 o 
   2   2  15       25.27      -66.34    171.78 o 
   4   2  15      177.72     -101.61    183.28 o 
   6   2  15       11.32      226.23    232.36 o 
   8   2  15     1141.38      923.71    200.54 o 
 -27   3  15      103.00       44.10    226.23 o 
 -25   3  15       14.27       63.65    224.31 o 
 -23   3  15       21.59      -95.09    215.88 o 
 -21   3  15       53.73      219.33    226.61 o 
 -19   3  15        1.42      189.04    354.68 o 
 -17   3  15        4.94      -30.29    231.60 o 
 -15   3  15       11.02      141.87    214.34 o 
 -13   3  15     1151.27     1088.97    172.16 o 
 -11   3  15     2437.65     2270.35    188.27 o 
  -9   3  15      772.92      680.22    163.73 o 
  -7   3  15     1606.58     1944.81    189.04 o 
  -5   3  15     1279.84      674.09    268.02 o 
  -3   3  15     3004.01     3125.04    303.68 o 
  -1   3  15      784.53      585.51    167.18 o 
   1   3  15     1184.20     1108.91    183.28 o 
   3   3  15     2139.35     1688.29    205.91 o 
 -36   0  16      160.92     -163.35    286.81 o 
 -34   0  16     2446.78     2557.93    212.43 o 
 -32   0  16     4204.34     4280.34    272.63 o 
 -30   0  16     3481.00     3406.10    256.14 o 
 -28   0  16     1010.79     1095.87    151.84 o 
 -26   0  16     9618.49     9005.85    333.59 o 
 -24   0  16    17770.16    16658.16    424.47 o 
 -22   0  16     5066.53     4927.97    268.79 o 
 -20   0  16     5997.80     6174.92    284.13 o 
 -18   0  16    14730.34    15133.22    376.15 o 
 -16   0  16     1333.00     1341.27    132.29 o 
 -14   0  16     6641.29     6409.20    262.66 o 
 -12   0  16    61838.41    57819.29    936.36 o 
 -10   0  16    11679.81    10474.43    318.64 o 
  -8   0  16     7995.03     7812.59    302.92 o 
  -6   0  16     9812.80     9295.73    317.87 o 
  -4   0  16     7752.14     7477.08    290.65 o 
  -2   0  16     8304.10     7954.85    341.64 o 
   0   0  16    14899.72    14128.97    278.99 o 
   2   0  16     5858.58     5968.24    305.60 o 
   4   0  16     8638.46     9456.01    363.12 o 
   6   0  16     7193.43     7984.75    343.18 o 
   8   0  16     3850.74     4246.21    338.58 o 
  10   0  16     2575.05     2978.18    227.00 o 
 -35   1  16      449.72      314.80    199.01 o 
 -33   1  16      134.06      140.34    251.15 o 
 -31   1  16      132.12       78.61    183.67 o 
 -29   1  16        5.55     -141.11    176.38 o 
 -27   1  16       20.70      187.50    186.35 o 
 -25   1  16        8.00     -186.35    186.35 o 
 -23   1  16     1394.05     1326.70    148.39 o 
 -21   1  16        0.05     -174.08    174.08 o 
 -19   1  16      640.94      465.11    127.69 o 
 -17   1  16     2892.21     2721.66    216.26 o 
 -15   1  16      612.84      796.79    116.95 o 
 -13   1  16     1336.27     1411.06    125.00 o 
 -11   1  16      272.34      -14.95    164.88 o 
  -9   1  16        0.31       43.33    107.75 o 
  -7   1  16       10.02      -28.76    151.08 o 
  -5   1  16      362.20      152.23    172.93 o 
  -3   1  16      343.29      299.85    125.38 o 
  -1   1  16      434.95      403.76    133.05 o 
   1   1  16        1.42     -203.99    203.99 o 
   3   1  16       10.96       85.12    153.38 o 
   5   1  16       23.30       29.14    166.03 o 
   7   1  16      401.70      598.93    178.30 o 
   9   1  16        9.47      107.36    256.52 o 
 -32   2  16     2016.10     1879.24    211.66 o 
 -30   2  16     1830.07     1938.29    197.86 o 
 -28   2  16     4135.24     4146.90    275.69 o 
 -26   2  16     1410.38     1488.90    154.53 o 
 -24   2  16     3571.40     4153.80    252.30 o 
 -22   2  16     9191.14     9271.19    346.25 o 
 -20   2  16     7274.83     6947.16    315.57 o 
 -18   2  16     7102.34     6836.73    299.47 o 
 -16   2  16     9110.33     8931.08    324.01 o 
 -14   2  16     8383.18     8720.57    312.12 o 
 -12   2  16     4986.18     4893.08    266.11 o 
 -10   2  16     9872.97     9551.87    333.21 o 
  -8   2  16     9540.79     8762.75    322.09 o 
  -6   2  16    10221.85    10063.76    338.58 o 
  -4   2  16     6951.22     6955.98    319.79 o 
  -2   2  16     7051.94     7332.52    310.59 o 
   0   2  16     5111.47     5330.41    208.91 o 
   2   2  16     7841.07     8014.66    338.58 o 
   4   2  16     4866.86     5029.20    342.03 o 
   6   2  16     1866.64     1962.06    202.07 o 
 -27   3  16        2.57      -56.37    237.73 o 
 -25   3  16      138.92      334.36    229.30 o 
 -23   3  16       10.82     -169.48    237.35 o 
 -21   3  16        0.53     -224.31    224.31 o 
 -19   3  16        8.62       57.52    218.18 o 
 -17   3  16        6.76     -246.55    246.55 o 
 -15   3  16        4.47     -308.29    359.28 o 
 -13   3  16       89.67     -326.31    371.55 o 
 -11   3  16       84.10      365.42    368.10 o 
  -9   3  16        4.26     -261.12    261.12 o 
  -7   3  16        0.55      183.28    160.66 o 
  -5   3  16       37.48      279.14    196.70 o 
  -3   3  16       15.40      -30.68    222.40 o 
  -1   3  16        9.93     -230.45    230.45 o 
   1   3  16       49.35      118.48    232.75 o 
 -33   1  17     3283.12     3272.28    314.04 o 
 -31   1  17     6462.42     7489.73    333.98 o 
 -29   1  17     7511.77     7127.38    323.24 o 
 -27   1  17     8220.52     8217.50    327.46 o 
 -25   1  17     5640.41     5805.66    295.25 o 
 -23   1  17     5916.38     6324.84    296.78 o 
 -21   1  17     9917.66    10103.26    336.28 o 
 -19   1  17     7655.46     7819.49    304.83 o 
 -17   1  17     7533.93     7385.82    291.03 o 
 -15   1  17    13215.38    14175.39    366.19 o 
 -13   1  17     2757.97     2413.75    210.51 o 
 -11   1  17     4975.01     5156.12    259.97 o 
  -9   1  17     5518.71     5675.29    269.17 o 
  -7   1  17     2057.48     2178.71    150.69 o 
  -5   1  17     3695.43     3804.11    257.67 o 
  -3   1  17     4733.59     4827.89    271.86 o 
  -1   1  17     1043.04     1115.81    142.64 o 
   1   1  17      706.03      759.98    130.37 o 
   3   1  17      520.41      650.31    131.52 o 
   5   1  17      790.61     1019.18    202.07 o 
   7   1  17      323.86      118.87    265.34 o 
 -32   2  17       58.96      -68.25    246.17 o 
 -30   2  17      110.11     -113.11    248.47 o 
 -28   2  17       89.27     -245.02    245.02 o 
 -26   2  17       22.97      148.39    172.16 o 
 -24   2  17        7.48      217.41    149.93 o 
 -22   2  17       41.17       80.91    158.36 o 
 -20   2  17       30.53       55.22    179.07 o 
 -18   2  17       85.29      265.72    122.70 o 
 -16   2  17        1.40       77.45    172.93 o 
 -14   2  17       43.58       18.02    172.93 o 
 -12   2  17       18.33       18.02    169.86 o 
 -10   2  17       20.62       85.51    171.40 o 
  -8   2  17        4.07      -11.12    185.97 o 
  -6   2  17       99.57       90.11    173.70 o 
  -4   2  17       62.68     -102.00    168.71 o 
  -2   2  17        0.03      -77.45    163.73 o 
   0   2  17       81.62      142.44    103.08 o 
   2   2  17        6.27     -173.31    245.02 o 
   4   2  17       17.79     -163.73    244.63 o 
 -25   3  17     3077.53     3128.87    223.55 o 
 -23   3  17     3824.72     3967.45    332.44 o 
 -21   3  17     3343.60     3400.73    296.02 o 
 -19   3  17     2155.37     2439.44    187.12 o 
 -17   3  17     5724.00     5866.25    316.72 o 
 -15   3  17     3172.34     2839.37    213.58 o 
 -13   3  17     3156.81     3397.66    304.45 o 
 -11   3  17     1793.89     1798.33    194.79 o 
  -9   3  17     2896.30     2819.43    197.86 o 
  -7   3  17     2012.19     2148.03    185.58 o 
  -5   3  17     1799.52     2210.15    192.49 o 
  -3   3  17      850.76      592.80    186.74 o 
 -34   0  18      863.82      754.99    190.95 o 
 -32   0  18      308.60     -274.93    274.93 o 
 -30   0  18     1567.85     1899.56    154.53 o 
 -28   0  18      822.78     1013.05    127.69 o 
 -26   0  18      479.24      789.12    140.34 o 
 -24   0  18     1277.23     1138.43    151.84 o 
 -22   0  18     2900.60     2664.14    241.57 o 
 -20   0  18        4.14     -181.37    181.37 o 
 -18   0  18      530.99      640.34    141.11 o 
 -16   0  18     5976.03     6378.52    292.18 o 
 -14   0  18      558.22      347.40    136.89 o 
 -12   0  18     1188.33      987.74    150.31 o 
 -10   0  18      182.37       46.40    198.62 o 
  -8   0  18      307.44      560.97    128.84 o 
  -6   0  18     1414.64     1677.55    150.69 o 
  -4   0  18     7034.20     6904.99    323.24 o 
  -2   0  18     2058.80     2243.51    153.38 o 
   0   0  18      101.56      224.71    112.73 o 
   2   0  18     1363.37     1546.41    162.20 o 
   4   0  18     2673.27     2747.35    220.86 o 
   6   0  18     3058.87     3781.10    340.88 o 
 -33   1  18        9.42     -221.24    238.88 o 
 -31   1  18       12.08       82.06    251.15 o 
 -29   1  18       11.59      202.84    123.47 o 
 -27   1  18      324.32      268.41    123.85 o 
 -25   1  18      873.59     1001.55    142.64 o 
 -23   1  18      349.24      363.88    135.35 o 
 -21   1  18      499.13      577.46    137.27 o 
 -19   1  18        0.52     -128.84    166.41 o 
 -17   1  18        8.12     -140.34    167.56 o 
 -15   1  18     2758.07     2904.56    234.67 o 
 -13   1  18        5.10     -179.07    179.07 o 
 -11   1  18     5318.26     5174.91    267.26 o 
  -9   1  18      103.51     -177.15    177.15 o 
  -7   1  18      167.53      253.84    180.98 o 
  -5   1  18      291.93      286.81    195.17 o 
  -3   1  18      111.62     -177.92    177.92 o 
  -1   1  18       17.67     -169.48    169.48 o 
   1   1  18      156.77      225.85    174.85 o 
   3   1  18      162.06       21.86    236.97 o 
   5   1  18       83.64     -269.94    269.94 o 
 -30   2  18      263.17      319.79    176.00 o 
 -28   2  18      256.86     -222.01    252.69 o 
 -26   2  18      877.30     1041.04    144.56 o 
 -24   2  18      790.77      868.11    133.44 o 
 -22   2  18       73.16      199.01    156.44 o 
 -20   2  18      327.56      163.73    129.99 o 
 -18   2  18      117.48      266.11    111.20 o 
 -16   2  18       24.16      -44.86    158.36 o 
 -14   2  18      121.46       44.86    184.43 o 
 -12   2  18       17.69     -158.74    158.74 o 
 -10   2  18      847.94      679.84    131.90 o 
  -8   2  18      577.76      721.25    120.02 o 
  -6   2  18      811.37      891.11    131.52 o 
  -4   2  18      754.03      916.04    138.04 o 
  -2   2  18      435.81      516.49    162.58 o 
   0   2  18     1138.89     1370.60    134.54 o 
   2   2  18     1266.05      968.95    200.92 o 
 -23   3  18        0.40     -223.55    223.55 o 
 -21   3  18       75.62      213.19    233.13 o 
 -19   3  18       58.81      151.08    210.13 o 
 -17   3  18        9.91     -231.60    231.60 o 
 -15   3  18        4.33      172.16    155.29 o 
 -13   3  18       32.39      124.23    151.08 o 
 -11   3  18        4.48      -97.39    217.41 o 
  -9   3  18       49.35     -224.70    224.70 o 
  -7   3  18       20.72      202.07    205.52 o 
  -5   3  18       73.89     -238.50    238.50 o 
 -33   1  19      799.88      869.26    187.50 o 
 -31   1  19     1109.40     1258.83    194.40 o 
 -29   1  19     1270.94     1327.09    145.71 o 
 -27   1  19     3256.04     3335.16    254.22 o 
 -25   1  19     4388.74     4282.26    272.24 o 
 -23   1  19     4444.19     4789.93    265.34 o 
 -21   1  19     3154.44     2751.18    239.27 o 
 -19   1  19     3970.07     4391.92    263.42 o 
 -17   1  19     1940.74     1816.74    158.36 o 
 -15   1  19     7740.05     7418.80    320.17 o 
 -13   1  19    14686.46    14308.06    404.91 o 
 -11   1  19     6072.32     5875.07    300.62 o 
  -9   1  19     3995.69     3972.44    269.94 o 
  -7   1  19     6064.49     6580.98    309.82 o 
  -5   1  19     4906.98     5494.69    284.51 o 
  -3   1  19     5784.78     6670.32    318.26 o 
  -1   1  19     7409.95     8795.73    398.01 o 
   1   1  19     3726.43     3932.94    337.04 o 
   3   1  19     3021.88     3424.12    328.61 o 
 -30   2  19        1.26      123.85    170.25 o 
 -28   2  19        1.12     -135.35    252.69 o 
 -26   2  19       82.59     -248.85    248.85 o 
 -24   2  19      205.46     -184.05    184.05 o 
 -22   2  19        0.11     -171.40    171.40 o 
 -20   2  19      512.20      494.64    121.93 o 
 -18   2  19       24.97      113.50    163.35 o 
 -16   2  19       70.00      217.79    163.73 o 
 -14   2  19        1.75     -176.00    176.00 o 
 -12   2  19     1532.46     1459.37    144.94 o 
 -10   2  19       20.39     -154.91    180.60 o 
  -8   2  19      142.77      -41.03    188.65 o 
  -6   2  19        0.16     -144.56    215.49 o 
  -4   2  19        0.72     -169.48    249.24 o 
  -2   2  19        6.96      135.35    233.90 o 
 -21   3  19     2130.53     1887.68    213.58 o 
 -19   3  19     2144.78     2041.05    196.70 o 
 -17   3  19     4369.87     4509.25    320.56 o 
 -15   3  19     2734.78     2753.87    209.74 o 
 -13   3  19     1594.63     1366.58    181.37 o 
 -11   3  19     2646.10     2745.05    205.52 o 
  -9   3  19     3901.29     4630.80    319.02 o 
 -34   0  20     5175.56     4472.06    371.55 o 
 -32   0  20     5038.54     4456.72    336.66 o 
 -30   0  20     6202.58     6468.63    355.83 o 
 -28   0  20     4596.71     4292.99    283.36 o 
 -26   0  20     6354.99     6567.18    301.00 o 
 -24   0  20     2491.88     3137.31    225.46 o 
 -22   0  20     8231.27     7643.88    340.88 o 
 -20   0  20    10363.02     9857.47    365.80 o 
 -18   0  20     5816.43     5933.73    292.18 o 
 -16   0  20     6653.61     6283.43    308.29 o 
 -14   0  20     8931.62     8471.34    340.88 o 
 -12   0  20     3651.34     3409.93    271.48 o 
 -10   0  20     1255.38     1419.49    136.12 o 
  -8   0  20     4486.68     4968.61    281.83 o 
  -6   0  20     3576.97     3915.69    242.72 o 
  -4   0  20     4193.72     4442.92    281.44 o 
  -2   0  20     1700.18     1653.78    203.99 o 
   0   0  20     1730.36     1906.02    150.72 o 
 -33   1  20        6.33      -80.14    245.02 o 
 -31   1  20       95.34        3.45    253.84 o 
 -29   1  20       73.45     -256.90    256.90 o 
 -27   1  20        9.45      174.85    121.93 o 
 -25   1  20      148.37      152.61    126.54 o 
 -23   1  20       23.36      150.69    152.23 o 
 -21   1  20      290.82      117.72    170.25 o 
 -19   1  20      313.19      361.58    118.48 o 
 -17   1  20       18.37       98.54    155.29 o 
 -15   1  20      459.84      296.40    127.30 o 
 -13   1  20      229.85      121.55    118.87 o 
 -11   1  20       26.18      112.35    159.51 o 
  -9   1  20       32.04       37.96    165.26 o 
  -7   1  20       92.21      157.21    163.73 o 
  -5   1  20        8.54      245.78    114.65 o 
  -3   1  20      481.35      487.35    172.16 o 
  -1   1  20        9.21      113.11    226.61 o 
 -28   2  20     4625.79     4487.40    338.96 o 
 -26   2  20     1508.69     1364.66    198.62 o 
 -24   2  20     5684.02     6595.55    350.85 o 
 -22   2  20     5963.52     5779.97    342.03 o 
 -20   2  20     3817.81     4328.27    271.09 o 
 -18   2  20     6438.73     6228.98    322.09 o 
 -16   2  20     3829.37     3945.98    276.08 o 
 -14   2  20     1005.19     1155.30    146.09 o 
 -12   2  20     5044.40     5817.55    303.68 o 
 -10   2  20     7157.05     7311.05    370.79 o 
  -8   2  20     1467.95     1722.80    194.40 o 
  -6   2  20     2083.84     2258.46    206.67 o 
  -4   2  20     1499.68     1832.08    201.69 o 
 -31   1  21     1843.58     1760.76    221.24 o 
 -29   1  21     1387.08     1708.22    187.89 o 
 -27   1  21     1652.23     1632.30    199.01 o 
 -25   1  21     1862.37     1643.81    156.83 o 
 -23   1  21      683.34      583.98    138.04 o 
 -21   1  21      192.53      244.25    166.41 o 
 -19   1  21       10.48     -115.80    161.04 o 
 -17   1  21       36.07      -10.35    160.28 o 
 -15   1  21      328.57      363.50    121.93 o 
 -13   1  21      146.67       79.37    174.85 o 
 -11   1  21      167.20       49.46    177.92 o 
  -9   1  21       59.37       82.82    163.73 o 
  -7   1  21      365.16      565.96    177.15 o 
  -5   1  21      718.75      806.76    190.19 o 
  -3   1  21      145.34      157.98    263.04 o 
 -26   2  21      228.58     -138.04    254.99 o 
 -24   2  21       55.12      212.81    228.15 o 
 -22   2  21        0.75      162.58    221.24 o 
 -20   2  21        1.49     -242.72    242.72 o 
 -18   2  21        0.00     -219.33    236.97 o 
 -16   2  21     1765.74     1922.18    197.86 o 
 -14   2  21      140.50      140.34    238.50 o 
 -12   2  21     2056.22     2382.70    201.31 o 
 -10   2  21       66.94     -206.29    253.45 o 
  -8   2  21      175.54       32.21    255.75 o 
 -30   0  22      499.17      729.30    185.58 o 
 -28   0  22     1911.18     1889.98    202.46 o 
 -26   0  22     1785.47     1879.24    202.07 o 
 -24   0  22      546.73      307.90    217.03 o 
 -22   0  22     1979.33     2368.89    162.58 o 
 -20   0  22     2237.44     2503.48    164.11 o 
 -18   0  22      706.49      746.56    134.59 o 
 -16   0  22     5570.99     6073.69    306.75 o 
 -14   0  22     4179.53     4716.31    284.13 o 
 -12   0  22     3958.86     4664.16    284.90 o 
 -10   0  22     1906.84     1970.11    208.21 o 
  -8   0  22     3661.39     4572.52    313.27 o 
  -6   0  22     3610.39     4200.97    341.64 o 
  -4   0  22     3539.31     3927.96    339.34 o 
 -29   1  22       13.26     -258.44    258.44 o 
 -27   1  22      122.79     -251.92    251.92 o 
 -25   1  22      205.11      161.43    248.09 o 
 -23   1  22      135.57      154.53    251.92 o 
 -21   1  22       73.90      -50.23    191.34 o 
 -19   1  22        2.49      144.17    121.17 o 
 -17   1  22       21.82        1.92    174.08 o 
 -15   1  22       15.83        0.77    171.78 o 
 -13   1  22       13.18     -263.04    263.04 o 
 -11   1  22      115.47      -39.11    233.90 o 
  -9   1  22       14.80     -243.87    243.87 o 
  -7   1  22       31.48       11.12    243.87 o 
 -24   2  22     1744.71     2183.31    192.87 o 
 -22   2  22      374.31      259.21    182.13 o 
 -20   2  22      634.47     1044.49    179.83 o 
 -18   2  22     3830.98     4275.36    322.47 o 
 -16   2  22     2670.89     3186.00    312.50 o 
 -14   2  22     2017.70     2019.96    199.77 o 
 -12   2  22     2003.74     2235.07    212.81 o 
 -27   1  23     1450.71     1386.90    200.16 o 
 -25   1  23     3351.05     3263.46    237.73 o 
 -23   1  23     6467.20     7817.96    373.09 o 
 -21   1  23     4559.85     4802.20    347.01 o 
 -19   1  23     3322.01     3613.92    337.04 o 
 -17   1  23     2717.90     3308.32    314.42 o 
 -15   1  23     6064.59     6566.41    370.79 o 
 -13   1  23     3013.29     3362.38    326.31 o 
 -11   1  23     1686.33     1958.99    203.61 o 
  -9   1  23     2980.71     3637.69    328.99 o 
 -26   0  24     2130.09     2355.09    223.55 o 
 -24   0  24       28.83      225.85    259.97 o 
 -22   0  24      827.59      542.95    192.87 o 
 -20   0  24      458.34      281.06    256.52 o 
 -18   0  24     1152.89     1602.40    200.92 o 
 -16   0  24      101.10      125.00    263.04 o 
 -14   0  24       71.15      -81.67    282.60 o 
 -12   0  24     1106.32     1401.09    211.28 o 
 -23   1  24      103.83      -55.98    253.07 o 
 -21   1  24      146.14       53.68    255.75 o 
 -19   1  24        1.81      -83.21    244.25 o 
 -17   1  24      737.48     1019.95    192.10 o 
 -15   1  24      232.60      350.08    248.09 o 
                                                 
